# Supplementary material for: Tris(piperazinediium) phosphatododeca­molybo(V,VI)phosphate
Source: Acta Crystallogr Sect E Struct Rep Online. 2010 Feb 6;66(Pt 3):m263–4. doi: 10.1107/S1600536810002473 (PMC2983689; doi:10.1107/S1600536810002473)
Supplement: Supplementary file 1 [file e-66-0m263-sup1.cif]

##############################################################################
###                                                                        ###
###        Electronic paper (Acta Crystallographica Section E)             ###
###                                                                        ###
##############################################################################
#                                                                            #
# This CIF contains the data in a paper accepted for publication in Acta     #
# Crystallographica Section E. It conforms to the requirements of Notes      #
# for Authors for Section E, and has been peer reviewed under the auspices   #
# of the IUCr Commission on Journals.                                        #
#                                                                            #
# Full details of the Crystallographic Information File format               #
# are given in the paper "The Crystallographic Information File (CIF):       #
# a New Standard Archive File for Crystallography" by S. R. Hall, F. H.      #
# Allen and I. D. Brown [Acta Cryst. (1991), A47, 655-685].                  #
#                                                                            #
# The current version of the core CIF dictionary is obtainable from          #
# ftp://ftp.iucr.org/pub/cif_core.dic. The current version number is 2.4.    #
#                                                                            #
# Software is freely available for graphical display of the structure(s) in  #
# this CIF.  For information consult the CIF home page http://www.iucr.org/  #
# cif/home.html                                                              #
#                                                                            #
# This file may be used for bona fide research purposes within the           #
# scientific community so long as proper attribution is given to the journal # 
# article from which it was obtained.                                        #
#                                                                            #
##############################################################################
                                             
data_I
_audit_creation_method     SHELXL-97
_chemical_name_systematic
;
Tris(piperazinediium) phosphatododecamolybdo(V,VI)phosphate
;
_chemical_name_common     ?
_chemical_formula_moiety     '3(C4 H12 N2 2+, Mo12 O40 P 6-'
_chemical_formula_sum     'C12 H36 Mo12 N6 O40 P'
_chemical_formula_iupac     '(C4 H12 N2)3 [P Mo12 O40]'
_chemical_formula_weight     2086.72
_chemical_melting_point     ?
_symmetry_cell_setting     trigonal
_symmetry_space_group_name_H-M     'R -3 c'
loop_
    _symmetry_equiv_pos_as_xyz
    'x, y, z'
    '-y, x-y, z'
    '-x+y, -x, z'
    'y, x, -z+1/2'
    '-x, -x+y, -z+1/2'
    'x-y, -y, -z+1/2'
    'x+2/3, y+1/3, z+1/3'
    '-y+2/3, x-y+1/3, z+1/3'
    '-x+y+2/3, -x+1/3, z+1/3'
    'y+2/3, x+1/3, -z+5/6'
    '-x+2/3, -x+y+1/3, -z+5/6'
    'x-y+2/3, -y+1/3, -z+5/6'
    'x+1/3, y+2/3, z+2/3'
    '-y+1/3, x-y+2/3, z+2/3'
    '-x+y+1/3, -x+2/3, z+2/3'
    'y+1/3, x+2/3, -z+7/6'
    '-x+1/3, -x+y+2/3, -z+7/6'
    'x-y+1/3, -y+2/3, -z+7/6'
    '-x, -y, -z'
    'y, -x+y, -z'
    'x-y, x, -z'
    '-y, -x, z-1/2'
    'x, x-y, z-1/2'
    '-x+y, y, z-1/2'
    '-x+2/3, -y+1/3, -z+1/3'
    'y+2/3, -x+y+1/3, -z+1/3'
    'x-y+2/3, x+1/3, -z+1/3'
    '-y+2/3, -x+1/3, z-1/6'
    'x+2/3, x-y+1/3, z-1/6'
    '-x+y+2/3, y+1/3, z-1/6'
    '-x+1/3, -y+2/3, -z+2/3'
    'y+1/3, -x+y+2/3, -z+2/3'
    'x-y+1/3, x+2/3, -z+2/3'
    '-y+1/3, -x+2/3, z+1/6'
    'x+1/3, x-y+2/3, z+1/6'
    '-x+y+1/3, y+2/3, z+1/6'
_cell_length_a     17.890(3)
_cell_length_b     17.890(3)
_cell_length_c     23.600(6)
_cell_angle_alpha     90.00
_cell_angle_beta     90.00
_cell_angle_gamma     120.00
_cell_volume     6541(2)
_cell_formula_units_Z     6
_cell_measurement_reflns_used     7741
_cell_measurement_theta_min     2.28
_cell_measurement_theta_max     25.91
_cell_measurement_temperature     296(2)
_exptl_crystal_description     polyhedron
_exptl_crystal_colour     black
_exptl_crystal_size_max     0.20
_exptl_crystal_size_mid     0.16
_exptl_crystal_size_min     0.11
_exptl_crystal_density_diffrn     3.178
_exptl_crystal_density_meas     ?
_exptl_crystal_density_method     'not measured'
_exptl_crystal_F_000     5934
_exptl_absorpt_coefficient_mu     3.485
_exptl_absorpt_correction_type     multi-scan
_exptl_absorpt_process_details     '(ABSCOR; Higashi, 1995)'
_exptl_absorpt_correction_T_min     0.517
_exptl_absorpt_correction_T_max     0.682
_exptl_special_details
;
;
_diffrn_ambient_temperature     296(2)
_diffrn_radiation_type     MoK\a
_diffrn_radiation_wavelength     0.71073
_diffrn_radiation_source     'fine-focus sealed tube'
_diffrn_radiation_monochromator     graphite
_diffrn_measurement_device_type     'Rigaku R-AXIS RAPID'
_diffrn_measurement_method     '\w scans'
_diffrn_detector_area_resol_mean     10
_diffrn_reflns_number     11291
_diffrn_reflns_av_R_equivalents     0.0559
_diffrn_reflns_av_sigmaI/netI     0.0235
_diffrn_reflns_theta_min     2.17
_diffrn_reflns_theta_max     25.90
_diffrn_reflns_theta_full     25.90
_diffrn_measured_fraction_theta_max     0.999
_diffrn_measured_fraction_theta_full     0.999
_diffrn_reflns_limit_h_min     -21
_diffrn_reflns_limit_h_max     20
_diffrn_reflns_limit_k_min     -21
_diffrn_reflns_limit_k_max     21
_diffrn_reflns_limit_l_min     -25
_diffrn_reflns_limit_l_max     28
_diffrn_standards_number     0
_diffrn_standards_interval_count     .
_diffrn_standards_interval_time     .
_diffrn_standards_decay_%     0
_refine_special_details
;
Refinement of <i>F</i>^2^ against ALL reflections. The weighted <i>R</i>-factor
<i>wR</i> and goodness of fit <i>S</i> are based on <i>F</i>^2^, conventional
<i>R</i>-factors <i>R</i> are based on <i>F</i>, with <i>F</i> set to zero for
negative <i>F</i>^2^. The threshold expression of <i>F</i>^2^ >
\s(<i>F</i>^2^) is used only for calculating <i>R</i>-factors(gt) <i>etc</i>.
and is not relevant to the choice of reflections for refinement.
<i>R</i>-factors based on <i>F</i>^2^ are statistically about twice as large
as those based on <i>F</i>, and <i>R</i>- factors based on ALL data will be
even larger.
;
_reflns_number_total     1413
_reflns_number_gt     1363
_reflns_threshold_expression     I>2sigma(I)
_refine_ls_structure_factor_coef     Fsqd
_refine_ls_matrix_type     full
_refine_ls_R_factor_all     0.0207
_refine_ls_R_factor_gt     0.0199
_refine_ls_wR_factor_gt     0.0524
_refine_ls_wR_factor_ref     0.0528
_refine_ls_goodness_of_fit_ref     1.144
_refine_ls_restrained_S_all     1.144
_refine_ls_number_reflns     1413
_refine_ls_number_parameters     142
_refine_ls_number_restraints     0
_refine_ls_hydrogen_treatment     constr
_refine_ls_weighting_scheme     calc
_refine_ls_weighting_details
             'w=1/[\s^2^(Fo^2^)+(0.0243P)^2^+29.6980P] where P=(Fo^2^+2Fc^2^)/3'
_atom_sites_solution_hydrogens     geom
_atom_sites_solution_primary     direct
_atom_sites_solution_secondary     difmap
_refine_ls_shift/su_max     0.000
_refine_ls_shift/su_mean     0.000
_refine_diff_density_max     0.656
_refine_diff_density_min     -0.609
_refine_ls_extinction_method     'SHELXL97 (Sheldrick, 2008)'
_refine_ls_extinction_coef     0.000246(16)
_refine_ls_extinction_expression
                                  'Fc^*^=kFc[1+0.001xFc^2^\l^3^/sin(2\q)]^-1/4^'
loop_
    _atom_type_symbol
    _atom_type_description
    _atom_type_scat_dispersion_real
    _atom_type_scat_dispersion_imag
    _atom_type_scat_source
    'C' 'C' 0.0033 0.0016
                         'International Tables Vol C Tables 4.2.6.8 and 6.1.1.4'
    'H' 'H' 0.0000 0.0000
                         'International Tables Vol C Tables 4.2.6.8 and 6.1.1.4'
    'Mo' 'Mo' -1.6832 0.6857
                         'International Tables Vol C Tables 4.2.6.8 and 6.1.1.4'
    'N' 'N' 0.0061 0.0033
                         'International Tables Vol C Tables 4.2.6.8 and 6.1.1.4'
    'O' 'O' 0.0106 0.0060
                         'International Tables Vol C Tables 4.2.6.8 and 6.1.1.4'
    'P' 'P' 0.1023 0.0942
                         'International Tables Vol C Tables 4.2.6.8 and 6.1.1.4'
_computing_data_collection     'RAPID-AUTO (Rigaku, 1998)'
_computing_cell_refinement     'RAPID-AUTO (Rigaku, 1998)'
_computing_data_reduction     'RAPID-AUTO (Rigaku, 1998)'
_computing_structure_solution     'SHELXS97 (Sheldrick, 2008)'
_computing_structure_refinement     'SHELXL97 (Sheldrick, 2008)'
_computing_molecular_graphics     'DIAMOND (Brandenburg, 1999)'
_computing_publication_material     'SHELXL97 (Sheldrick, 2008)'
loop_
    _atom_site_type_symbol
    _atom_site_label
    _atom_site_fract_x
    _atom_site_fract_y
    _atom_site_fract_z
    _atom_site_U_iso_or_equiv
    _atom_site_adp_type
    _atom_site_calc_flag
    _atom_site_refinement_flags
    _atom_site_occupancy
    _atom_site_disorder_assembly
    _atom_site_disorder_group
    O O40 -0.0237(5) 0.1531(4) 0.0737(3) 0.0207(13) Uani d P 0.50 . .
    O O30 0.0735(4) 0.2139(4) -0.0190(2) 0.0197(11) Uani d P 0.50 . .
    O O50 0.1366(4) 0.1818(4) 0.0714(2) 0.0194(11) Uani d P 0.50 . .
    C C1 0.2710(2) 0.1678(2) 0.20485(14) 0.0309(8) Uani d . 1 . .
    H H1A 0.2122 0.1414 0.2187 0.037 Uiso calc R 1 . .
    H H1B 0.3058 0.2205 0.2261 0.037 Uiso calc R 1 . .
    C C2 0.3615(2) 0.2263(2) 0.11974(13) 0.0268(7) Uani d . 1 . .
    H H2A 0.3992 0.2809 0.1383 0.032 Uiso calc R 1 . .
    H H2B 0.3605 0.2373 0.0796 0.032 Uiso calc R 1 . .
    Mo Mo1 -0.038697(18) 0.177638(17) 0.000676(10) 0.02000(11) Uani d . 1 . .
    Mo Mo2 0.046862(16) 0.131369(17) 0.123257(11) 0.01944(11) Uani d . 1 . .
    N N1 0.27315(17) 0.18861(18) 0.14324(12) 0.0247(6) Uani d . 1 . .
    H H1C 0.2375 0.1402 0.1241 0.030 Uiso calc R 1 . .
    H H1D 0.2541 0.2262 0.1386 0.030 Uiso calc R 1 . .
    O O1 -0.05695(18) 0.26048(17) 0.00042(11) 0.0377(6) Uani d . 1 . .
    O O2 0.06793(17) 0.1903(2) 0.18145(11) 0.0451(7) Uani d . 1 . .
    O O3 0.0872(4) 0.2510(4) -0.0075(2) 0.0184(11) Uani d P 0.50 . .
    O O4 -0.0138(4) 0.1855(4) 0.0855(3) 0.0191(13) Uani d P 0.50 . .
    O O5 0.1516(4) 0.2187(4) 0.0842(2) 0.0187(11) Uani d P 0.50 . .
    O O6 0.09680(17) 0.06339(16) 0.14146(18) 0.0583(10) Uani d . 1 . .
    O O7 0.0325(2) 0.0921(2) 0.02241(16) 0.0151(8) Uani d P 0.50 . .
    O O8 0.0000 0.0000 0.0639(3) 0.0148(13) Uani d SP 0.50 . .
    P P1 0.0000 0.0000 0.0000 0.0119(3) Uani d S 1 . .
loop_
    _atom_site_aniso_label
    _atom_site_aniso_U_11
    _atom_site_aniso_U_22
    _atom_site_aniso_U_33
    _atom_site_aniso_U_12
    _atom_site_aniso_U_13
    _atom_site_aniso_U_23
    O40 0.027(3) 0.026(4) 0.017(3) 0.019(3) -0.001(2) -0.003(2)
    O30 0.019(3) 0.020(3) 0.020(3) 0.010(3) 0.000(2) 0.000(2)
    O50 0.019(3) 0.021(3) 0.018(3) 0.010(3) 0.000(2) -0.002(2)
    C1 0.0290(18) 0.045(2) 0.0244(16) 0.0228(16) 0.0041(13) 0.0029(14)
    C2 0.0221(16) 0.0303(17) 0.0239(16) 0.0099(14) -0.0001(12) 0.0070(13)
    Mo1 0.02413(17) 0.01744(16) 0.02263(17) 0.01355(12) 0.00507(10) 0.00335(9)
    Mo2 0.01881(16) 0.02439(17) 0.01642(16) 0.01178(12) -0.00270(9) -0.00659(10)
    N1 0.0208(13) 0.0267(14) 0.0283(14) 0.0131(11) -0.0023(11) 0.0028(11)
    O1 0.0555(17) 0.0341(14) 0.0390(14) 0.0340(13) 0.0132(12) 0.0100(11)
    O2 0.0340(15) 0.0623(19) 0.0436(16) 0.0276(14) -0.0132(12) -0.0350(14)
    O3 0.020(3) 0.014(3) 0.022(3) 0.009(3) -0.001(2) 0.001(2)
    O4 0.023(3) 0.020(3) 0.021(3) 0.015(3) 0.000(2) -0.005(2)
    O5 0.021(3) 0.019(3) 0.018(3) 0.011(3) -0.001(2) -0.003(2)
    O6 0.0199(13) 0.0171(13) 0.137(3) 0.0088(10) 0.0052(16) 0.0017(15)
    O7 0.0169(19) 0.016(2) 0.0123(18) 0.0078(16) 0.0009(15) 0.0017(14)
    O8 0.015(2) 0.015(2) 0.015(3) 0.0074(10) 0.000 0.000
    P1 0.0117(5) 0.0117(5) 0.0124(8) 0.0058(2) 0.000 0.000
_geom_special_details
;
All e.s.d.'s (except the e.s.d. in the dihedral angle between two l.s. planes)
are estimated using the full covariance matrix. The cell e.s.d.'s are taken
into account individually in the estimation of e.s.d.'s in distances, angles
and torsion angles; correlations between e.s.d.'s in cell parameters are only
used when they are defined by crystal symmetry. An approximate (isotropic)
treatment of cell e.s.d.'s is used for estimating e.s.d.'s involving l.s.
planes.
;
loop_
    _geom_bond_atom_site_label_1
    _geom_bond_atom_site_label_2
    _geom_bond_site_symmetry_2
    _geom_bond_distance
    _geom_bond_publ_flag
    O40 O4 . 0.586(5) ?
    O40 Mo1 . 1.830(7) ?
    O40 Mo2 . 1.898(7) ?
    O30 O3 . 0.641(5) ?
    O30 Mo1 . 1.833(6) ?
    O30 Mo1 20 1.892(6) ?
    O50 O5 . 0.650(5) ?
    O50 Mo1 20 1.833(5) ?
    O50 Mo2 . 1.855(6) ?
    C1 N1 . 1.497(4) ?
    C1 C2 25 1.504(5) ?
    C1 H1A . 0.9700 ?
    C1 H1B . 0.9700 ?
    C2 N1 . 1.481(4) ?
    C2 C1 25 1.504(5) ?
    C2 H2A . 0.9700 ?
    C2 H2B . 0.9700 ?
    Mo1 O1 . 1.669(2) ?
    Mo1 O50 21 1.833(5) ?
    Mo1 O30 21 1.892(6) ?
    Mo1 O3 . 1.970(6) ?
    Mo1 O3 21 2.007(6) ?
    Mo1 O4 . 2.039(7) ?
    Mo1 O5 21 2.061(5) ?
    Mo1 O7 . 2.485(4) ?
    Mo1 O7 21 2.492(4) ?
    Mo2 O2 . 1.656(2) ?
    Mo2 O6 . 1.884(3) ?
    Mo2 O6 2 1.921(3) ?
    Mo2 O5 . 1.968(6) ?
    Mo2 O4 . 1.991(7) ?
    Mo2 O7 . 2.458(4) ?
    Mo2 O8 . 2.494(4) ?
    N1 H1C . 0.9000 ?
    N1 H1D . 0.9000 ?
    O3 Mo1 20 2.007(6) ?
    O5 Mo1 20 2.061(5) ?
    O6 Mo2 3 1.921(3) ?
    O7 P1 . 1.541(4) ?
    O7 O8 . 1.747(5) ?
    O7 O7 21 1.793(5) ?
    O7 O7 20 1.793(5) ?
    O7 Mo1 20 2.492(4) ?
    O8 P1 . 1.508(7) ?
    O8 O7 3 1.747(5) ?
    O8 O7 2 1.747(5) ?
    O8 Mo2 3 2.494(4) ?
    O8 Mo2 2 2.494(4) ?
    P1 O8 19 1.508(7) ?
    P1 O7 20 1.541(4) ?
    P1 O7 19 1.541(4) ?
    P1 O7 3 1.541(4) ?
    P1 O7 21 1.541(4) ?
    P1 O7 2 1.541(4) ?
loop_
    _geom_angle_atom_site_label_1
    _geom_angle_atom_site_label_2
    _geom_angle_atom_site_label_3
    _geom_angle_site_symmetry_1
    _geom_angle_site_symmetry_3
    _geom_angle
    _geom_angle_publ_flag
    O4 O40 Mo1 . . 102.6(13) ?
    O4 O40 Mo2 . . 90.4(13) ?
    Mo1 O40 Mo2 . . 145.2(4) ?
    O3 O30 Mo1 . . 92.6(9) ?
    O3 O30 Mo1 . 20 90.9(9) ?
    Mo1 O30 Mo1 . 20 147.3(3) ?
    O5 O50 Mo1 . 20 101.3(9) ?
    O5 O50 Mo2 . . 90.2(9) ?
    Mo1 O50 Mo2 20 . 151.6(3) ?
    N1 C1 C2 . 25 110.1(3) ?
    N1 C1 H1A . . 109.6 ?
    C2 C1 H1A 25 . 109.6 ?
    N1 C1 H1B . . 109.6 ?
    C2 C1 H1B 25 . 109.6 ?
    H1A C1 H1B . . 108.1 ?
    N1 C2 C1 . 25 110.2(3) ?
    N1 C2 H2A . . 109.6 ?
    C1 C2 H2A 25 . 109.6 ?
    N1 C2 H2B . . 109.6 ?
    C1 C2 H2B 25 . 109.6 ?
    H2A C2 H2B . . 108.1 ?
    O1 Mo1 O40 . . 109.5(2) ?
    O1 Mo1 O50 . 21 110.5(2) ?
    O40 Mo1 O50 . 21 139.9(3) ?
    O1 Mo1 O30 . . 110.5(2) ?
    O40 Mo1 O30 . . 93.3(3) ?
    O50 Mo1 O30 21 . 75.3(3) ?
    O1 Mo1 O30 . 21 110.9(2) ?
    O40 Mo1 O30 . 21 74.5(3) ?
    O50 Mo1 O30 21 21 88.9(2) ?
    O30 Mo1 O30 . 21 138.6(4) ?
    O1 Mo1 O3 . . 94.28(19) ?
    O40 Mo1 O3 . . 89.8(3) ?
    O50 Mo1 O3 21 . 89.9(2) ?
    O30 Mo1 O3 . . 18.98(15) ?
    O30 Mo1 O3 21 . 153.5(3) ?
    O1 Mo1 O3 . 21 94.68(19) ?
    O40 Mo1 O3 . 21 88.2(3) ?
    O50 Mo1 O3 21 21 86.0(2) ?
    O30 Mo1 O3 . 21 152.5(3) ?
    O30 Mo1 O3 21 21 18.62(15) ?
    O3 Mo1 O3 . 21 171.0(3) ?
    O1 Mo1 O4 . . 94.32(19) ?
    O40 Mo1 O4 . . 16.3(2) ?
    O50 Mo1 O4 21 . 154.9(2) ?
    O30 Mo1 O4 . . 93.5(3) ?
    O30 Mo1 O4 21 . 85.0(3) ?
    O3 Mo1 O4 . . 85.0(3) ?
    O3 Mo1 O4 21 . 95.3(3) ?
    O1 Mo1 O5 . 21 93.53(18) ?
    O40 Mo1 O5 . 21 155.4(2) ?
    O50 Mo1 O5 21 21 18.00(17) ?
    O30 Mo1 O5 . 21 86.4(2) ?
    O30 Mo1 O5 21 21 89.6(2) ?
    O3 Mo1 O5 . 21 97.2(2) ?
    O3 Mo1 O5 21 21 81.2(2) ?
    O4 Mo1 O5 . 21 171.7(2) ?
    O1 Mo1 O7 . . 159.29(14) ?
    O40 Mo1 O7 . . 58.4(2) ?
    O50 Mo1 O7 21 . 83.9(2) ?
    O30 Mo1 O7 . . 57.5(2) ?
    O30 Mo1 O7 21 . 83.3(2) ?
    O3 Mo1 O7 . . 70.30(18) ?
    O3 Mo1 O7 21 . 101.25(18) ?
    O4 Mo1 O7 . . 71.25(19) ?
    O5 Mo1 O7 21 . 101.87(18) ?
    O1 Mo1 O7 . 21 158.48(13) ?
    O40 Mo1 O7 . 21 85.4(2) ?
    O50 Mo1 O7 21 21 55.5(2) ?
    O30 Mo1 O7 . 21 83.1(2) ?
    O30 Mo1 O7 21 21 56.9(2) ?
    O3 Mo1 O7 . 21 101.45(18) ?
    O3 Mo1 O7 21 21 69.63(18) ?
    O4 Mo1 O7 . 21 101.55(19) ?
    O5 Mo1 O7 21 21 70.14(18) ?
    O7 Mo1 O7 . 21 42.23(15) ?
    O2 Mo2 O50 . . 111.8(2) ?
    O2 Mo2 O6 . . 101.02(16) ?
    O50 Mo2 O6 . . 83.7(2) ?
    O2 Mo2 O40 . . 110.1(2) ?
    O50 Mo2 O40 . . 89.8(3) ?
    O6 Mo2 O40 . . 148.3(2) ?
    O2 Mo2 O6 . 2 101.43(16) ?
    O50 Mo2 O6 . 2 146.7(2) ?
    O6 Mo2 O6 . 2 87.82(16) ?
    O40 Mo2 O6 . 2 80.8(2) ?
    O2 Mo2 O5 . . 93.44(19) ?
    O50 Mo2 O5 . . 19.28(15) ?
    O6 Mo2 O5 . . 92.81(19) ?
    O40 Mo2 O5 . . 90.9(3) ?
    O6 Mo2 O5 2 . 164.7(2) ?
    O2 Mo2 O4 . . 93.90(19) ?
    O50 Mo2 O4 . . 91.0(3) ?
    O6 Mo2 O4 . . 165.1(2) ?
    O40 Mo2 O4 . . 17.11(16) ?
    O6 Mo2 O4 2 . 89.0(2) ?
    O5 Mo2 O4 . . 86.5(3) ?
    O2 Mo2 O7 . . 160.55(15) ?
    O50 Mo2 O7 . . 56.0(2) ?
    O6 Mo2 O7 . . 92.98(15) ?
    O40 Mo2 O7 . . 58.4(2) ?
    O6 Mo2 O7 2 . 92.46(15) ?
    O5 Mo2 O7 . . 72.26(18) ?
    O4 Mo2 O7 . . 72.59(19) ?
    O2 Mo2 O8 . . 158.13(17) ?
    O50 Mo2 O8 . . 83.6(2) ?
    O6 Mo2 O8 . . 64.16(14) ?
    O40 Mo2 O8 . . 84.4(2) ?
    O6 Mo2 O8 2 . 63.75(14) ?
    O5 Mo2 O8 . . 102.89(18) ?
    O4 Mo2 O8 . . 101.46(19) ?
    O7 Mo2 O8 . . 41.32(15) ?
    C2 N1 C1 . . 111.5(2) ?
    C2 N1 H1C . . 109.3 ?
    C1 N1 H1C . . 109.3 ?
    C2 N1 H1D . . 109.3 ?
    C1 N1 H1D . . 109.3 ?
    H1C N1 H1D . . 108.0 ?
    O30 O3 Mo1 . . 68.4(9) ?
    O30 O3 Mo1 . 20 70.5(9) ?
    Mo1 O3 Mo1 . 20 128.0(3) ?
    O40 O4 Mo2 . . 72.5(12) ?
    O40 O4 Mo1 . . 61.1(12) ?
    Mo2 O4 Mo1 . . 124.0(3) ?
    O50 O5 Mo2 . . 70.5(8) ?
    O50 O5 Mo1 . 20 60.7(8) ?
    Mo2 O5 Mo1 . 20 125.0(3) ?
    Mo2 O6 Mo2 . 3 139.8(2) ?
    P1 O7 O8 . . 54.2(2) ?
    P1 O7 O7 . 21 54.43(7) ?
    O8 O7 O7 . 21 89.79(17) ?
    P1 O7 O7 . 20 54.43(7) ?
    O8 O7 O7 . 20 89.79(17) ?
    O7 O7 O7 21 20 88.7(3) ?
    P1 O7 Mo2 . . 124.6(2) ?
    O8 O7 Mo2 . . 70.4(2) ?
    O7 O7 Mo2 21 . 132.5(2) ?
    O7 O7 Mo2 20 . 132.1(2) ?
    P1 O7 Mo1 . . 123.5(2) ?
    O8 O7 Mo1 . . 131.7(2) ?
    O7 O7 Mo1 21 . 69.08(18) ?
    O7 O7 Mo1 20 . 130.5(3) ?
    Mo2 O7 Mo1 . . 92.09(13) ?
    P1 O7 Mo1 . 20 123.1(2) ?
    O8 O7 Mo1 . 20 132.1(2) ?
    O7 O7 Mo1 21 20 129.8(3) ?
    O7 O7 Mo1 20 20 68.69(18) ?
    Mo2 O7 Mo1 . 20 92.48(13) ?
    Mo1 O7 Mo1 . 20 91.83(12) ?
    P1 O8 O7 . 3 55.9(2) ?
    P1 O8 O7 . 2 55.9(2) ?
    O7 O8 O7 3 2 91.7(3) ?
    P1 O8 O7 . . 55.9(2) ?
    O7 O8 O7 3 . 91.7(3) ?
    O7 O8 O7 2 . 91.7(3) ?
    P1 O8 Mo2 . . 124.17(12) ?
    O7 O8 Mo2 3 . 130.90(13) ?
    O7 O8 Mo2 2 . 131.30(13) ?
    O7 O8 Mo2 . . 68.26(14) ?
    P1 O8 Mo2 . 3 124.17(12) ?
    O7 O8 Mo2 3 3 68.26(14) ?
    O7 O8 Mo2 2 3 130.90(13) ?
    O7 O8 Mo2 . 3 131.30(13) ?
    Mo2 O8 Mo2 . 3 91.53(17) ?
    P1 O8 Mo2 . 2 124.17(12) ?
    O7 O8 Mo2 3 2 131.30(13) ?
    O7 O8 Mo2 2 2 68.26(14) ?
    O7 O8 Mo2 . 2 130.90(13) ?
    Mo2 O8 Mo2 . 2 91.53(17) ?
    Mo2 O8 Mo2 3 2 91.53(17) ?
    O8 P1 O8 19 . 180.0 ?
    O8 P1 O7 19 20 69.92(14) ?
    O8 P1 O7 . 20 110.08(14) ?
    O8 P1 O7 19 19 69.92(14) ?
    O8 P1 O7 . 19 110.08(14) ?
    O7 P1 O7 20 19 108.86(14) ?
    O8 P1 O7 19 . 110.08(14) ?
    O8 P1 O7 . . 69.92(14) ?
    O7 P1 O7 20 . 71.14(14) ?
    O7 P1 O7 19 . 180.0(4) ?
    O8 P1 O7 19 3 110.08(14) ?
    O8 P1 O7 . 3 69.92(14) ?
    O7 P1 O7 20 3 71.14(14) ?
    O7 P1 O7 19 3 71.14(14) ?
    O7 P1 O7 . 3 108.86(14) ?
    O8 P1 O7 19 21 69.92(14) ?
    O8 P1 O7 . 21 110.08(14) ?
    O7 P1 O7 20 21 108.86(14) ?
    O7 P1 O7 19 21 108.86(14) ?
    O7 P1 O7 . 21 71.14(14) ?
    O7 P1 O7 3 21 180.0(3) ?
    O8 P1 O7 19 2 110.08(14) ?
    O8 P1 O7 . 2 69.92(14) ?
    O7 P1 O7 20 2 180.0(3) ?
    O7 P1 O7 19 2 71.14(14) ?
    O7 P1 O7 . 2 108.86(14) ?
    O7 P1 O7 3 2 108.86(14) ?
    O7 P1 O7 21 2 71.14(14) ?
loop_
    _geom_torsion_atom_site_label_1
    _geom_torsion_atom_site_label_2
    _geom_torsion_atom_site_label_3
    _geom_torsion_atom_site_label_4
    _geom_torsion_site_symmetry_1
    _geom_torsion_site_symmetry_2
    _geom_torsion_site_symmetry_3
    _geom_torsion_site_symmetry_4
    _geom_torsion
    _geom_torsion_publ_flag
    O4 O40 Mo1 O1 . . . . -21.8(14) ?
    Mo2 O40 Mo1 O1 . . . . -131.3(6) ?
    O4 O40 Mo1 O50 . . . 21 162.3(11) ?
    Mo2 O40 Mo1 O50 . . . 21 52.7(9) ?
    O4 O40 Mo1 O30 . . . . 91.4(13) ?
    Mo2 O40 Mo1 O30 . . . . -18.2(7) ?
    O4 O40 Mo1 O30 . . . 21 -128.9(14) ?
    Mo2 O40 Mo1 O30 . . . 21 121.6(7) ?
    O4 O40 Mo1 O3 . . . . 72.7(13) ?
    Mo2 O40 Mo1 O3 . . . . -36.8(6) ?
    O4 O40 Mo1 O3 . . . 21 -116.1(13) ?
    Mo2 O40 Mo1 O3 . . . 21 134.4(6) ?
    Mo2 O40 Mo1 O4 . . . . -109.5(17) ?
    O4 O40 Mo1 O5 . . . 21 179.8(10) ?
    Mo2 O40 Mo1 O5 . . . 21 70.3(10) ?
    O4 O40 Mo1 O7 . . . . 139.5(14) ?
    Mo2 O40 Mo1 O7 . . . . 30.0(5) ?
    O4 O40 Mo1 O7 . . . 21 174.2(13) ?
    Mo2 O40 Mo1 O7 . . . 21 64.7(6) ?
    O3 O30 Mo1 O1 . . . . 32.5(10) ?
    Mo1 O30 Mo1 O1 20 . . . 128.2(6) ?
    O3 O30 Mo1 O40 . . . . -79.8(9) ?
    Mo1 O30 Mo1 O40 20 . . . 16.0(7) ?
    O3 O30 Mo1 O50 . . . 21 139.3(10) ?
    Mo1 O30 Mo1 O50 20 . . 21 -125.0(7) ?
    O3 O30 Mo1 O30 . . . 21 -149.9(9) ?
    Mo1 O30 Mo1 O30 20 . . 21 -54.2(6) ?
    Mo1 O30 Mo1 O3 20 . . . 95.7(11) ?
    O3 O30 Mo1 O3 . . . 21 -172.2(5) ?
    Mo1 O30 Mo1 O3 20 . . 21 -76.5(8) ?
    O3 O30 Mo1 O4 . . . . -63.5(9) ?
    Mo1 O30 Mo1 O4 20 . . . 32.3(7) ?
    O3 O30 Mo1 O5 . . . 21 124.9(9) ?
    Mo1 O30 Mo1 O5 20 . . 21 -139.4(6) ?
    O3 O30 Mo1 O7 . . . . -128.6(10) ?
    Mo1 O30 Mo1 O7 20 . . . -32.8(5) ?
    O3 O30 Mo1 O7 . . . 21 -164.7(9) ?
    Mo1 O30 Mo1 O7 20 . . 21 -69.0(6) ?
    O5 O50 Mo2 O2 . . . . -18.4(9) ?
    Mo1 O50 Mo2 O2 20 . . . -133.3(7) ?
    O5 O50 Mo2 O6 . . . . -117.7(9) ?
    Mo1 O50 Mo2 O6 20 . . . 127.3(7) ?
    O5 O50 Mo2 O40 . . . . 93.3(9) ?
    Mo1 O50 Mo2 O40 20 . . . -21.6(7) ?
    O5 O50 Mo2 O6 . . . 2 166.0(7) ?
    Mo1 O50 Mo2 O6 20 . . 2 51.1(9) ?
    Mo1 O50 Mo2 O5 20 . . . -114.9(13) ?
    O5 O50 Mo2 O4 . . . . 76.3(9) ?
    Mo1 O50 Mo2 O4 20 . . . -38.7(7) ?
    O5 O50 Mo2 O7 . . . . 144.4(9) ?
    Mo1 O50 Mo2 O7 20 . . . 29.4(6) ?
    O5 O50 Mo2 O8 . . . . 177.7(9) ?
    Mo1 O50 Mo2 O8 20 . . . 62.7(7) ?
    O4 O40 Mo2 O2 . . . . 19.0(13) ?
    Mo1 O40 Mo2 O2 . . . . 132.1(6) ?
    O4 O40 Mo2 O50 . . . . -94.2(12) ?
    Mo1 O40 Mo2 O50 . . . . 18.9(6) ?
    O4 O40 Mo2 O6 . . . . -171.7(10) ?
    Mo1 O40 Mo2 O6 . . . . -58.6(9) ?
    O4 O40 Mo2 O6 . . . 2 117.9(13) ?
    Mo1 O40 Mo2 O6 . . . 2 -129.0(6) ?
    O4 O40 Mo2 O5 . . . . -75.0(12) ?
    Mo1 O40 Mo2 O5 . . . . 38.1(6) ?
    Mo1 O40 Mo2 O4 . . . . 113.1(16) ?
    O4 O40 Mo2 O7 . . . . -143.5(13) ?
    Mo1 O40 Mo2 O7 . . . . -30.3(5) ?
    O4 O40 Mo2 O8 . . . . -177.8(13) ?
    Mo1 O40 Mo2 O8 . . . . -64.7(6) ?
    C1 C2 N1 C1 25 . . . 57.4(4) ?
    C2 C1 N1 C2 25 . . . -57.3(4) ?
    Mo1 O30 O3 Mo1 20 . . . -147.5(4) ?
    Mo1 O30 O3 Mo1 . . . 20 147.5(4) ?
    O1 Mo1 O3 O30 . . . . -149.7(9) ?
    O40 Mo1 O3 O30 . . . . 100.7(9) ?
    O50 Mo1 O3 O30 21 . . . -39.1(9) ?
    O30 Mo1 O3 O30 21 . . . 48.1(14) ?
    O3 Mo1 O3 O30 21 . . . 23.6(10) ?
    O4 Mo1 O3 O30 . . . . 116.3(9) ?
    O5 Mo1 O3 O30 21 . . . -55.6(9) ?
    O7 Mo1 O3 O30 . . . . 44.5(9) ?
    O7 Mo1 O3 O30 21 . . . 15.5(9) ?
    O1 Mo1 O3 Mo1 . . . 20 170.2(3) ?
    O40 Mo1 O3 Mo1 . . . 20 60.7(4) ?
    O50 Mo1 O3 Mo1 21 . . 20 -79.2(4) ?
    O30 Mo1 O3 Mo1 . . . 20 -40.0(7) ?
    O30 Mo1 O3 Mo1 21 . . 20 8.1(9) ?
    O3 Mo1 O3 Mo1 21 . . 20 -16.5(4) ?
    O4 Mo1 O3 Mo1 . . . 20 76.3(4) ?
    O5 Mo1 O3 Mo1 21 . . 20 -95.6(4) ?
    O7 Mo1 O3 Mo1 . . . 20 4.4(3) ?
    O7 Mo1 O3 Mo1 21 . . 20 -24.5(4) ?
    Mo1 O40 O4 Mo2 . . . . -147.5(7) ?
    Mo2 O40 O4 Mo1 . . . . 147.5(7) ?
    O2 Mo2 O4 O40 . . . . -162.2(12) ?
    O50 Mo2 O4 O40 . . . . 85.9(13) ?
    O6 Mo2 O4 O40 . . . . 17(2) ?
    O6 Mo2 O4 O40 2 . . . -60.8(12) ?
    O5 Mo2 O4 O40 . . . . 104.6(13) ?
    O7 Mo2 O4 O40 . . . . 32.1(12) ?
    O8 Mo2 O4 O40 . . . . 2.2(13) ?
    O2 Mo2 O4 Mo1 . . . . 163.3(4) ?
    O50 Mo2 O4 Mo1 . . . . 51.3(4) ?
    O6 Mo2 O4 Mo1 . . . . -17.6(11) ?
    O40 Mo2 O4 Mo1 . . . . -34.6(10) ?
    O6 Mo2 O4 Mo1 2 . . . -95.3(4) ?
    O5 Mo2 O4 Mo1 . . . . 70.1(4) ?
    O7 Mo2 O4 Mo1 . . . . -2.5(3) ?
    O8 Mo2 O4 Mo1 . . . . -32.4(4) ?
    O1 Mo1 O4 O40 . . . . 159.5(13) ?
    O50 Mo1 O4 O40 21 . . . -27.6(17) ?
    O30 Mo1 O4 O40 . . . . -89.6(13) ?
    O30 Mo1 O4 O40 21 . . . 48.9(13) ?
    O3 Mo1 O4 O40 . . . . -106.6(13) ?
    O3 Mo1 O4 O40 21 . . . 64.4(13) ?
    O5 Mo1 O4 O40 21 . . . -1(3) ?
    O7 Mo1 O4 O40 . . . . -35.7(13) ?
    O7 Mo1 O4 O40 21 . . . -5.9(13) ?
    O1 Mo1 O4 Mo2 . . . . -162.3(4) ?
    O40 Mo1 O4 Mo2 . . . . 38.2(11) ?
    O50 Mo1 O4 Mo2 21 . . . 10.6(9) ?
    O30 Mo1 O4 Mo2 . . . . -51.4(4) ?
    O30 Mo1 O4 Mo2 21 . . . 87.0(4) ?
    O3 Mo1 O4 Mo2 . . . . -68.4(4) ?
    O3 Mo1 O4 Mo2 21 . . . 102.5(4) ?
    O5 Mo1 O4 Mo2 21 . . . 37.6(19) ?
    O7 Mo1 O4 Mo2 . . . . 2.5(3) ?
    O7 Mo1 O4 Mo2 21 . . . 32.3(4) ?
    Mo1 O50 O5 Mo2 20 . . . 153.9(5) ?
    Mo2 O50 O5 Mo1 . . . 20 -153.9(5) ?
    O2 Mo2 O5 O50 . . . . 163.0(9) ?
    O6 Mo2 O5 O50 . . . . 61.8(9) ?
    O40 Mo2 O5 O50 . . . . -86.8(9) ?
    O6 Mo2 O5 O50 2 . . . -30.3(14) ?
    O4 Mo2 O5 O50 . . . . -103.3(9) ?
    O7 Mo2 O5 O50 . . . . -30.5(8) ?
    O8 Mo2 O5 O50 . . . . -2.4(9) ?
    O2 Mo2 O5 Mo1 . . . 20 -169.1(3) ?
    O50 Mo2 O5 Mo1 . . . 20 27.9(7) ?
    O6 Mo2 O5 Mo1 . . . 20 89.7(3) ?
    O40 Mo2 O5 Mo1 . . . 20 -58.9(4) ?
    O6 Mo2 O5 Mo1 2 . . 20 -2.4(9) ?
    O4 Mo2 O5 Mo1 . . . 20 -75.4(3) ?
    O7 Mo2 O5 Mo1 . . . 20 -2.6(3) ?
    O8 Mo2 O5 Mo1 . . . 20 25.5(3) ?
    O2 Mo2 O6 Mo2 . . . 3 153.3(3) ?
    O50 Mo2 O6 Mo2 . . . 3 -95.6(4) ?
    O40 Mo2 O6 Mo2 . . . 3 -16.4(6) ?
    O6 Mo2 O6 Mo2 2 . . 3 52.1(4) ?
    O5 Mo2 O6 Mo2 . . . 3 -112.6(3) ?
    O4 Mo2 O6 Mo2 . . . 3 -25.8(10) ?
    O7 Mo2 O6 Mo2 . . . 3 -40.2(3) ?
    O8 Mo2 O6 Mo2 . . . 3 -9.7(3) ?
    O2 Mo2 O7 P1 . . . . 179.9(3) ?
    O50 Mo2 O7 P1 . . . . 124.1(3) ?
    O6 Mo2 O7 P1 . . . . 43.7(3) ?
    O40 Mo2 O7 P1 . . . . -121.9(4) ?
    O6 Mo2 O7 P1 2 . . . -44.2(3) ?
    O5 Mo2 O7 P1 . . . . 135.7(3) ?
    O4 Mo2 O7 P1 . . . . -132.4(3) ?
    O8 Mo2 O7 P1 . . . . -0.22(13) ?
    O2 Mo2 O7 O8 . . . . -179.9(3) ?
    O50 Mo2 O7 O8 . . . . 124.3(3) ?
    O6 Mo2 O7 O8 . . . . 43.93(13) ?
    O40 Mo2 O7 O8 . . . . -121.6(3) ?
    O6 Mo2 O7 O8 2 . . . -44.02(13) ?
    O5 Mo2 O7 O8 . . . . 135.9(2) ?
    O4 Mo2 O7 O8 . . . . -132.2(2) ?
    O2 Mo2 O7 O7 . . . 21 -109.2(3) ?
    O50 Mo2 O7 O7 . . . 21 -165.0(4) ?
    O6 Mo2 O7 O7 . . . 21 114.6(2) ?
    O40 Mo2 O7 O7 . . . 21 -50.9(3) ?
    O6 Mo2 O7 O7 2 . . 21 26.7(2) ?
    O5 Mo2 O7 O7 . . . 21 -153.4(3) ?
    O4 Mo2 O7 O7 . . . 21 -61.5(3) ?
    O8 Mo2 O7 O7 . . . 21 70.69(16) ?
    O2 Mo2 O7 O7 . . . 20 109.2(3) ?
    O50 Mo2 O7 O7 . . . 20 53.3(3) ?
    O6 Mo2 O7 O7 . . . 20 -27.0(2) ?
    O40 Mo2 O7 O7 . . . 20 167.4(4) ?
    O6 Mo2 O7 O7 2 . . 20 -115.0(2) ?
    O5 Mo2 O7 O7 . . . 20 65.0(3) ?
    O4 Mo2 O7 O7 . . . 20 156.8(3) ?
    O8 Mo2 O7 O7 . . . 20 -70.97(16) ?
    O2 Mo2 O7 Mo1 . . . . -46.0(4) ?
    O50 Mo2 O7 Mo1 . . . . -101.8(2) ?
    O6 Mo2 O7 Mo1 . . . . 177.83(12) ?
    O40 Mo2 O7 Mo1 . . . . 12.3(2) ?
    O6 Mo2 O7 Mo1 2 . . . 89.88(12) ?
    O5 Mo2 O7 Mo1 . . . . -90.2(2) ?
    O4 Mo2 O7 Mo1 . . . . 1.7(2) ?
    O8 Mo2 O7 Mo1 . . . . 133.89(18) ?
    O2 Mo2 O7 Mo1 . . . 20 46.0(4) ?
    O50 Mo2 O7 Mo1 . . . 20 -9.9(2) ?
    O6 Mo2 O7 Mo1 . . . 20 -90.25(12) ?
    O40 Mo2 O7 Mo1 . . . 20 104.2(3) ?
    O6 Mo2 O7 Mo1 2 . . 20 -178.20(12) ?
    O5 Mo2 O7 Mo1 . . . 20 1.74(18) ?
    O4 Mo2 O7 Mo1 . . . 20 93.6(2) ?
    O8 Mo2 O7 Mo1 . . . 20 -134.18(18) ?
    O1 Mo1 O7 P1 . . . . -179.1(2) ?
    O40 Mo1 O7 P1 . . . . 122.1(4) ?
    O50 Mo1 O7 P1 21 . . . -43.3(3) ?
    O30 Mo1 O7 P1 . . . . -119.7(3) ?
    O30 Mo1 O7 P1 21 . . . 46.2(3) ?
    O3 Mo1 O7 P1 . . . . -135.4(3) ?
    O3 Mo1 O7 P1 21 . . . 41.3(3) ?
    O4 Mo1 O7 P1 . . . . 133.2(3) ?
    O5 Mo1 O7 P1 21 . . . -41.9(3) ?
    O7 Mo1 O7 P1 21 . . . -0.32(13) ?
    O1 Mo1 O7 O8 . . . . 111.4(4) ?
    O40 Mo1 O7 O8 . . . . 52.7(4) ?
    O50 Mo1 O7 O8 21 . . . -112.8(4) ?
    O30 Mo1 O7 O8 . . . . 170.8(4) ?
    O30 Mo1 O7 O8 21 . . . -23.2(4) ?
    O3 Mo1 O7 O8 . . . . 155.1(4) ?
    O3 Mo1 O7 O8 21 . . . -28.1(4) ?
    O4 Mo1 O7 O8 . . . . 63.7(4) ?
    O5 Mo1 O7 O8 21 . . . -111.4(4) ?
    O7 Mo1 O7 O8 21 . . . -69.8(3) ?
    O1 Mo1 O7 O7 . . . 21 -178.8(3) ?
    O40 Mo1 O7 O7 . . . 21 122.4(3) ?
    O50 Mo1 O7 O7 21 . . 21 -43.0(3) ?
    O30 Mo1 O7 O7 . . . 21 -119.4(3) ?
    O30 Mo1 O7 O7 21 . . 21 46.5(3) ?
    O3 Mo1 O7 O7 . . . 21 -135.1(3) ?
    O3 Mo1 O7 O7 21 . . 21 41.6(3) ?
    O4 Mo1 O7 O7 . . . 21 133.5(3) ?
    O5 Mo1 O7 O7 21 . . 21 -41.6(3) ?
    O1 Mo1 O7 O7 . . . 20 -109.7(4) ?
    O40 Mo1 O7 O7 . . . 20 -168.5(4) ?
    O50 Mo1 O7 O7 21 . . 20 26.0(3) ?
    O30 Mo1 O7 O7 . . . 20 -50.4(3) ?
    O30 Mo1 O7 O7 21 . . 20 115.6(3) ?
    O3 Mo1 O7 O7 . . . 20 -66.0(3) ?
    O3 Mo1 O7 O7 21 . . 20 110.7(3) ?
    O4 Mo1 O7 O7 . . . 20 -157.4(3) ?
    O5 Mo1 O7 O7 21 . . 20 27.5(3) ?
    O7 Mo1 O7 O7 21 . . 20 69.1(4) ?
    O1 Mo1 O7 Mo2 . . . . 46.0(4) ?
    O40 Mo1 O7 Mo2 . . . . -12.7(3) ?
    O50 Mo1 O7 Mo2 21 . . . -178.2(2) ?
    O30 Mo1 O7 Mo2 . . . . 105.4(2) ?
    O30 Mo1 O7 Mo2 21 . . . -88.63(19) ?
    O3 Mo1 O7 Mo2 . . . . 89.7(2) ?
    O3 Mo1 O7 Mo2 21 . . . -93.52(19) ?
    O4 Mo1 O7 Mo2 . . . . -1.6(2) ?
    O5 Mo1 O7 Mo2 21 . . . -176.75(17) ?
    O7 Mo1 O7 Mo2 21 . . . -135.2(2) ?
    O1 Mo1 O7 Mo1 . . . 20 -46.5(4) ?
    O40 Mo1 O7 Mo1 . . . 20 -105.3(3) ?
    O50 Mo1 O7 Mo1 21 . . 20 89.3(2) ?
    O30 Mo1 O7 Mo1 . . . 20 12.9(2) ?
    O30 Mo1 O7 Mo1 21 . . 20 178.8(2) ?
    O3 Mo1 O7 Mo1 . . . 20 -2.81(18) ?
    O3 Mo1 O7 Mo1 21 . . 20 173.92(18) ?
    O4 Mo1 O7 Mo1 . . . 20 -94.2(2) ?
    O5 Mo1 O7 Mo1 21 . . 20 90.70(19) ?
    O7 Mo1 O7 Mo1 21 . . 20 132.3(3) ?
    O7 O7 O8 P1 21 . . . 44.36(15) ?
    O7 O7 O8 P1 20 . . . -44.36(15) ?
    Mo2 O7 O8 P1 . . . . -179.77(14) ?
    Mo1 O7 O8 P1 . . . . 105.6(3) ?
    Mo1 O7 O8 P1 20 . . . -104.8(3) ?
    P1 O7 O8 O7 . . . 3 45.85(16) ?
    O7 O7 O8 O7 21 . . 3 90.21(18) ?
    O7 O7 O8 O7 20 . . 3 1.5(3) ?
    Mo2 O7 O8 O7 . . . 3 -133.9(2) ?
    Mo1 O7 O8 O7 . . . 3 151.4(2) ?
    Mo1 O7 O8 O7 20 . . 3 -59.0(5) ?
    P1 O7 O8 O7 . . . 2 -45.85(16) ?
    O7 O7 O8 O7 21 . . 2 -1.5(3) ?
    O7 O7 O8 O7 20 . . 2 -90.21(18) ?
    Mo2 O7 O8 O7 . . . 2 134.4(2) ?
    Mo1 O7 O8 O7 . . . 2 59.7(5) ?
    Mo1 O7 O8 O7 20 . . 2 -150.7(2) ?
    P1 O7 O8 Mo2 . . . . 179.77(14) ?
    O7 O7 O8 Mo2 21 . . . -135.9(2) ?
    O7 O7 O8 Mo2 20 . . . 135.4(2) ?
    Mo1 O7 O8 Mo2 . . . . -74.6(3) ?
    Mo1 O7 O8 Mo2 20 . . . 75.0(3) ?
    P1 O7 O8 Mo2 . . . 3 108.0(3) ?
    O7 O7 O8 Mo2 21 . . 3 152.3(3) ?
    O7 O7 O8 Mo2 20 . . 3 63.6(4) ?
    Mo2 O7 O8 Mo2 . . . 3 -71.8(3) ?
    Mo1 O7 O8 Mo2 . . . 3 -146.5(2) ?
    Mo1 O7 O8 Mo2 20 . . 3 3.1(6) ?
    P1 O7 O8 Mo2 . . . 2 -108.1(3) ?
    O7 O7 O8 Mo2 21 . . 2 -63.8(4) ?
    O7 O7 O8 Mo2 20 . . 2 -152.5(3) ?
    Mo2 O7 O8 Mo2 . . . 2 72.1(3) ?
    Mo1 O7 O8 Mo2 . . . 2 -2.5(6) ?
    Mo1 O7 O8 Mo2 20 . . 2 147.1(2) ?
    O2 Mo2 O8 P1 . . . . -179.9(2) ?
    O50 Mo2 O8 P1 . . . . -43.38(17) ?
    O6 Mo2 O8 P1 . . . . -129.43(12) ?
    O40 Mo2 O8 P1 . . . . 47.0(2) ?
    O6 Mo2 O8 P1 2 . . . 129.51(12) ?
    O5 Mo2 O8 P1 . . . . -42.59(17) ?
    O4 Mo2 O8 P1 . . . . 46.4(2) ?
    O7 Mo2 O8 P1 . . . . 0.23(14) ?
    O2 Mo2 O8 O7 . . . 3 -107.8(4) ?
    O50 Mo2 O8 O7 . . . 3 28.7(4) ?
    O6 Mo2 O8 O7 . . . 3 -57.4(3) ?
    O40 Mo2 O8 O7 . . . 3 119.1(4) ?
    O6 Mo2 O8 O7 2 . . 3 -158.4(4) ?
    O5 Mo2 O8 O7 . . . 3 29.5(4) ?
    O4 Mo2 O8 O7 . . . 3 118.4(4) ?
    O7 Mo2 O8 O7 . . . 3 72.3(4) ?
    O2 Mo2 O8 O7 . . . 2 107.9(4) ?
    O50 Mo2 O8 O7 . . . 2 -115.6(4) ?
    O6 Mo2 O8 O7 . . . 2 158.3(4) ?
    O40 Mo2 O8 O7 . . . 2 -25.2(4) ?
    O6 Mo2 O8 O7 2 . . 2 57.3(3) ?
    O5 Mo2 O8 O7 . . . 2 -114.8(4) ?
    O4 Mo2 O8 O7 . . . 2 -25.9(4) ?
    O7 Mo2 O8 O7 . . . 2 -72.0(4) ?
    O2 Mo2 O8 O7 . . . . 179.9(3) ?
    O50 Mo2 O8 O7 . . . . -43.6(2) ?
    O6 Mo2 O8 O7 . . . . -129.66(18) ?
    O40 Mo2 O8 O7 . . . . 46.8(2) ?
    O6 Mo2 O8 O7 2 . . . 129.28(18) ?
    O5 Mo2 O8 O7 . . . . -42.8(2) ?
    O4 Mo2 O8 O7 . . . . 46.1(2) ?
    O2 Mo2 O8 Mo2 . . . 3 -45.7(3) ?
    O50 Mo2 O8 Mo2 . . . 3 90.84(19) ?
    O6 Mo2 O8 Mo2 . . . 3 4.78(12) ?
    O40 Mo2 O8 Mo2 . . . 3 -178.8(2) ?
    O6 Mo2 O8 Mo2 2 . . 3 -96.28(18) ?
    O5 Mo2 O8 Mo2 . . . 3 91.6(2) ?
    O4 Mo2 O8 Mo2 . . . 3 -179.4(2) ?
    O7 Mo2 O8 Mo2 . . . 3 134.44(16) ?
    O2 Mo2 O8 Mo2 . . . 2 45.9(3) ?
    O50 Mo2 O8 Mo2 . . . 2 -177.6(2) ?
    O6 Mo2 O8 Mo2 . . . 2 96.35(18) ?
    O40 Mo2 O8 Mo2 . . . 2 -87.2(2) ?
    O6 Mo2 O8 Mo2 2 . . 2 -4.70(12) ?
    O5 Mo2 O8 Mo2 . . . 2 -176.80(18) ?
    O4 Mo2 O8 Mo2 . . . 2 -87.8(2) ?
    O7 Mo2 O8 Mo2 . . . 2 -133.99(16) ?
    O7 O8 P1 O8 3 . . 19 0E1(10)
                                ?
    O7 O8 P1 O8 2 . . 19 0E1(2)
                               ?
    O7 O8 P1 O8 . . . 19 0E1(10)
                                ?
    Mo2 O8 P1 O8 . . . 19 0E1(10)
                                 ?
    Mo2 O8 P1 O8 3 . . 19 0E1(10)
                                 ?
    Mo2 O8 P1 O8 2 . . 19 0E1(2)
                                ?
    O7 O8 P1 O7 3 . . 20 -60.0 ?
    O7 O8 P1 O7 2 . . 20 180.0 ?
    O7 O8 P1 O7 . . . 20 60.0 ?
    Mo2 O8 P1 O7 . . . 20 59.75(15) ?
    Mo2 O8 P1 O7 3 . . 20 -60.25(15) ?
    Mo2 O8 P1 O7 2 . . 20 179.75(15) ?
    O7 O8 P1 O7 3 . . 19 60.0 ?
    O7 O8 P1 O7 2 . . 19 -60.0 ?
    O7 O8 P1 O7 . . . 19 180.0 ?
    Mo2 O8 P1 O7 . . . 19 179.75(15) ?
    Mo2 O8 P1 O7 3 . . 19 59.75(15) ?
    Mo2 O8 P1 O7 2 . . 19 -60.25(15) ?
    O7 O8 P1 O7 3 . . . -120.0 ?
    O7 O8 P1 O7 2 . . . 120.0 ?
    Mo2 O8 P1 O7 . . . . -0.25(15) ?
    Mo2 O8 P1 O7 3 . . . -120.25(15) ?
    Mo2 O8 P1 O7 2 . . . 119.75(15) ?
    O7 O8 P1 O7 2 . . 3 -120.0 ?
    O7 O8 P1 O7 . . . 3 120.0 ?
    Mo2 O8 P1 O7 . . . 3 119.75(15) ?
    Mo2 O8 P1 O7 3 . . 3 -0.25(15) ?
    Mo2 O8 P1 O7 2 . . 3 -120.25(15) ?
    O7 O8 P1 O7 3 . . 21 180.0 ?
    O7 O8 P1 O7 2 . . 21 60.0 ?
    O7 O8 P1 O7 . . . 21 -60.0 ?
    Mo2 O8 P1 O7 . . . 21 -60.25(15) ?
    Mo2 O8 P1 O7 3 . . 21 179.75(15) ?
    Mo2 O8 P1 O7 2 . . 21 59.75(15) ?
    O7 O8 P1 O7 3 . . 2 120.0 ?
    O7 O8 P1 O7 . . . 2 -120.0 ?
    Mo2 O8 P1 O7 . . . 2 -120.25(15) ?
    Mo2 O8 P1 O7 3 . . 2 119.75(15) ?
    Mo2 O8 P1 O7 2 . . 2 -0.25(15) ?
    O8 O7 P1 O8 . . . 19 180.0 ?
    O7 O7 P1 O8 21 . . 19 59.27(17) ?
    O7 O7 P1 O8 20 . . 19 -59.27(17) ?
    Mo2 O7 P1 O8 . . . 19 -179.74(15) ?
    Mo1 O7 P1 O8 . . . 19 59.6(2) ?
    Mo1 O7 P1 O8 20 . . 19 -58.9(2) ?
    O7 O7 P1 O8 21 . . . -120.73(17) ?
    O7 O7 P1 O8 20 . . . 120.73(17) ?
    Mo2 O7 P1 O8 . . . . 0.26(15) ?
    Mo1 O7 P1 O8 . . . . -120.4(2) ?
    Mo1 O7 P1 O8 20 . . . 121.1(2) ?
    O8 O7 P1 O7 . . . 20 -120.73(17) ?
    O7 O7 P1 O7 21 . . 20 118.5(3) ?
    Mo2 O7 P1 O7 . . . 20 -120.5(2) ?
    Mo1 O7 P1 O7 . . . 20 118.9(4) ?
    Mo1 O7 P1 O7 20 . . 20 0.36(16) ?
    O8 O7 P1 O7 . . . 19 60.87(7) ?
    O7 O7 P1 O7 21 . . 19 -59.9(2) ?
    O7 O7 P1 O7 20 . . 19 -178.39(15) ?
    Mo2 O7 P1 O7 . . . 19 61.1(2) ?
    Mo1 O7 P1 O7 . . . 19 -59.5(2) ?
    Mo1 O7 P1 O7 20 . . 19 -178.03(18) ?
    O8 O7 P1 O7 . . . 3 -59.27(17) ?
    O7 O7 P1 O7 21 . . 3 180.0 ?
    O7 O7 P1 O7 20 . . 3 61.5(3) ?
    Mo2 O7 P1 O7 . . . 3 -59.0(2) ?
    Mo1 O7 P1 O7 . . . 3 -179.64(15) ?
    Mo1 O7 P1 O7 20 . . 3 61.8(4) ?
    O8 O7 P1 O7 . . . 21 120.73(17) ?
    O7 O7 P1 O7 20 . . 21 -118.5(3) ?
    Mo2 O7 P1 O7 . . . 21 121.0(2) ?
    Mo1 O7 P1 O7 . . . 21 0.36(15) ?
    Mo1 O7 P1 O7 20 . . 21 -118.2(4) ?
    O8 O7 P1 O7 . . . 2 59.27(17) ?
    O7 O7 P1 O7 21 . . 2 -61.5(3) ?
    O7 O7 P1 O7 20 . . 2 180.0 ?
    Mo2 O7 P1 O7 . . . 2 59.5(2) ?
    Mo1 O7 P1 O7 . . . 2 -61.1(4) ?
    Mo1 O7 P1 O7 20 . . 2 -179.64(16) ?
loop_
    _geom_hbond_atom_site_label_D
    _geom_hbond_atom_site_label_H
    _geom_hbond_atom_site_label_A
    _geom_hbond_site_symmetry_A
    _geom_hbond_distance_DH
    _geom_hbond_distance_HA
    _geom_hbond_distance_DA
    _geom_hbond_angle_DHA
    N1 H1C O6 . 0.90 2.22 2.812(4) 122.7
    N1 H1D O50 . 0.90 2.43 2.926(6) 115.1
    N1 H1C O4 3 0.90 2.20 3.041(7) 154.5
    N1 H1C O40 3 0.90 2.16 3.047(7) 167.9
    N1 H1C O30 20 0.90 2.52 3.091(6) 122.2
    N1 H1D O5 . 0.90 2.19 2.852(6) 130.1
    N1 H1D O1 35 0.90 2.14 2.900(4) 141.8
    C1 H1A O6 . 0.97 2.58 3.101(5) 113.8
    C1 H1B O4 27 0.97 2.58 3.347(7) 136.6
    C2 H2A O2 27 0.97 2.43 3.291(4) 148.1
    C2 H2B O3 20 0.97 2.43 3.156(6) 131.8
    C2 H2B O2 28 0.97 2.42 3.068(4) 124.1
data_global
_journal_date_recd_electronic     2009-12-29
_journal_date_accepted     2010-01-20
_journal_name_full     'Acta Crystallographica, Section E'
_journal_year     2010
_journal_volume     66
_journal_issue      3
_journal_page_first     m263
_journal_page_last     m264
_journal_paper_category     QM
_journal_coeditor_code     SI2235
_publ_contact_author_name     'Ji-qing Xu*'
_publ_contact_author_address
;
College of Chemistry and Chemical Engineering, China University of Petroleum
 (East China), Qingdao Shandong 266555, P.R. China
;
_publ_contact_author_email     'luyukun1983@sina.com'
_publ_contact_author_fax     ?
_publ_contact_author_phone     ?
_publ_section_title
;
Tris(piperazinediium) phosphatododecamolybdo(V,VI)phosphate
;
loop_
    _publ_author_name
    _publ_author_footnote
    _publ_author_address
    'Lu, Yu-kun' .
;
College of Chemistry and Chemical Engineering
China University of Petroleum (East China)
Qingdao Shandong 266555
People's Republic of China
and
College of Chemistry and State Key Laboratory of Inorganic Synthesis and
Preparative Chemistry
Jilin University
Changchun 130023
People's Republic of China
;
    'Xu, Ji-qing' .
;
College of Chemistry and State Key Laboratory of Inorganic Synthesis and
Preparative Chemistry
Jilin University
Changchun 130023
People's Republic of China
;
    'Yu, Hai-hui' .
;
College of Chemical Engineering
Northeast Dianli University
Jilin 132012
People's Republic of China
;
