# Supplementary material for: Tris(piperazinediium) phosphatododeca­molybo(V,VI)phosphate
Source: Acta Crystallogr Sect E Struct Rep Online. 2010 Feb 6;66(Pt 3):m263–4. doi: 10.1107/S1600536810002473 (PMC2983689; doi:10.1107/S1600536810002473)
Supplement: Supplementary file 2 [file e-66-0m263-Isup2.hkl]

# 
# h,k,l, Fc-squared, Fo-squared, sigma(Fo-squared) and status flag 
# 
data_I
_shelx_title ' h in C2/c                        R-3c' 
_shelx_refln_list_code          4 
_shelx_F_calc_maximum     1668.48 
_exptl_crystal_F_000      5934.00 
_reflns_d_resolution_high  0.8135 
 
loop_ 
 _symmetry_equiv_pos_as_xyz 
 'x, y, z' 
 '-y, x-y, z' 
 '-x+y, -x, z' 
 'y, x, -z+1/2' 
 '-x, -x+y, -z+1/2' 
 'x-y, -y, -z+1/2' 
 'x+2/3, y+1/3, z+1/3' 
 '-y+2/3, x-y+1/3, z+1/3' 
 '-x+y+2/3, -x+1/3, z+1/3' 
 'y+2/3, x+1/3, -z+5/6' 
 '-x+2/3, -x+y+1/3, -z+5/6' 
 'x-y+2/3, -y+1/3, -z+5/6' 
 'x+1/3, y+2/3, z+2/3' 
 '-y+1/3, x-y+2/3, z+2/3' 
 '-x+y+1/3, -x+2/3, z+2/3' 
 'y+1/3, x+2/3, -z+7/6' 
 '-x+1/3, -x+y+2/3, -z+7/6' 
 'x-y+1/3, -y+2/3, -z+7/6' 
 '-x, -y, -z' 
 'y, -x+y, -z' 
 'x-y, x, -z' 
 '-y, -x, z-1/2' 
 'x, x-y, z-1/2' 
 '-x+y, y, z-1/2' 
 '-x+2/3, -y+1/3, -z+1/3' 
 'y+2/3, -x+y+1/3, -z+1/3' 
 'x-y+2/3, x+1/3, -z+1/3' 
 '-y+2/3, -x+1/3, z-1/6' 
 'x+2/3, x-y+1/3, z-1/6' 
 '-x+y+2/3, y+1/3, z-1/6' 
 '-x+1/3, -y+2/3, -z+2/3' 
 'y+1/3, -x+y+2/3, -z+2/3' 
 'x-y+1/3, x+2/3, -z+2/3' 
 '-y+1/3, -x+2/3, z+1/6' 
 'x+1/3, x-y+2/3, z+1/6' 
 '-x+y+1/3, y+2/3, z+1/6' 
 
_cell_length_a    17.8897 
_cell_length_b    17.8897 
_cell_length_c    23.5997 
_cell_angle_alpha  90.000 
_cell_angle_beta   90.000 
_cell_angle_gamma 120.000 
 
_shelx_F_squared_multiplier     1.000 
 
loop_ 
 _refln_index_h 
 _refln_index_k 
 _refln_index_l 
 _refln_F_squared_calc 
 _refln_F_squared_meas 
 _refln_F_squared_sigma 
 _refln_observed_status 
  -1   2   0   707520.69   714724.31  16559.21 o 
   0   3   0   338357.50   349578.03   8450.82 o 
  -2   4   0   246801.38   252967.45   8517.54 o 
  -1   5   0    13796.03    13770.23    296.97 o 
  -3   6   0    64747.72    62195.57   1430.82 o 
   0   6   0    23473.41    22738.27    364.27 o 
  -2   7   0     1767.24     1392.87     71.41 o 
  -4   8   0    31245.05    34450.27   1187.26 o 
  -1   8   0   187431.78   196365.39   3224.78 o 
  -3   9   0   293315.16   296550.78   5660.40 o 
   0   9   0   115715.64   122626.75   3042.07 o 
  -5  10   0   623194.50   634890.44  17063.63 o 
  -2  10   0   193818.11   188849.72   3593.72 o 
  -4  11   0   366537.63   369151.84   6763.41 o 
  -1  11   0     6733.84     5559.46    194.21 o 
  -6  12   0     5033.39     6032.83    271.48 o 
  -3  12   0     9022.94     9648.40    279.78 o 
   0  12   0   109560.74   109112.02   2904.52 o 
  -5  13   0    11297.00    11248.34    403.82 o 
  -2  13   0    10311.26     9678.78    282.83 o 
  -7  14   0     1362.32     1763.06    206.47 o 
  -4  14   0    22470.65    22100.24    422.23 o 
  -1  14   0      935.87     1097.33    120.28 o 
  -6  15   0       10.75       70.98     83.84 o 
  -3  15   0   162020.09   160506.14   3540.98 o 
   0  15   0     3485.22     3541.49    323.83 o 
  -8  16   0    51576.93    52251.24   2064.37 o 
  -5  16   0     5888.07     5824.32    262.48 o 
  -2  16   0    76209.12    73180.30   2474.65 o 
  -7  17   0    17141.87    17358.21    522.08 o 
  -4  17   0    54639.41    52852.39   1322.25 o 
  -1  17   0     4222.70     4141.04    267.18 o 
  -9  18   0    71645.31    68273.36   1320.61 o 
  -6  18   0    19125.72    17884.93    457.29 o 
  -3  18   0      420.29      636.45    153.56 o 
   0  18   0       42.57      -26.80    182.23 o 
  -8  19   0     6268.52     6289.40    329.13 o 
  -5  19   0     3137.03     3001.38    276.16 o 
  -2  19   0      750.39      751.06    198.19 o 
 -10  20   0     3371.93     3223.76    385.95 o 
  -7  20   0   204039.39   205283.28   5778.11 o 
  -4  20   0     5355.54     5967.16    654.42 o 
  -9  21   0    24486.93    23557.68    701.02 o 
  -6  21   0      863.33      897.63    209.39 o 
  -2   3   1      455.09      526.33     39.75 o 
  -1   4   1   302851.72   316585.38   5824.06 o 
  -3   5   1     6649.56     6625.42    220.55 o 
  -5   6   1    59083.53    58934.75    956.98 o 
  -2   6   1   389063.41   381022.19   7307.57 o 
  -4   7   1     2777.42     2785.65    130.69 o 
  -1   7   1   123290.91   134322.66   2074.93 o 
  -6   8   1    90853.47    85083.73   1507.59 o 
  -3   8   1   202165.14   214016.95   4715.60 o 
  -8   9   1     3463.03     3756.45    135.83 o 
  -5   9   1   186537.06   191776.88   3850.89 o 
  -2   9   1   478025.34   479777.00   9498.90 o 
  -7  10   1   539113.50   532778.94   9669.11 o 
  -4  10   1   865742.06   858703.56  16511.61 o 
  -1  10   1     2947.01     2718.17    112.04 o 
  -9  11   1   488496.81   466025.13   8462.19 o 
  -6  11   1   212727.45   220022.16   4572.69 o 
  -3  11   1   251410.58   251889.73   4220.05 o 
 -11  12   1    29123.06    28068.28    561.39 o 
  -8  12   1    18905.16    17695.04    404.11 o 
  -5  12   1   114348.77   114430.52   2558.76 o 
  -2  12   1       12.81      401.59     81.60 o 
 -10  13   1     7125.49     7055.55    218.47 o 
  -7  13   1    42332.98    41728.77   1151.72 o 
  -4  13   1    43460.81    42333.94   1130.01 o 
  -1  13   1    88847.78    88451.78   1747.80 o 
 -12  14   1       28.94      235.86     80.19 o 
  -9  14   1    12554.26    11798.17    295.23 o 
  -6  14   1    98143.72    98753.38   2254.75 o 
  -3  14   1   168720.48   170250.58   2560.74 o 
 -14  15   1    45558.66    41811.61   1614.67 o 
 -11  15   1     6795.64     6810.55    250.20 o 
  -8  15   1   113808.40   114773.31   2533.84 o 
  -5  15   1     2753.14     2996.82    185.21 o 
  -2  15   1    18232.64    17219.08    656.39 o 
 -13  16   1   232964.05   232749.83   7572.73 o 
 -10  16   1     1682.67     1472.22    166.23 o 
  -7  16   1    94755.52    95993.87   2079.95 o 
  -4  16   1    30780.94    31002.09    629.99 o 
  -1  16   1    33072.39    30751.90   1142.03 o 
 -15  17   1    49466.98    48069.27   1484.34 o 
 -12  17   1    10686.19    10295.42    385.29 o 
  -9  17   1    30410.90    29356.32    939.19 o 
  -6  17   1      490.38      415.48    108.14 o 
  -3  17   1   231457.44   227097.30   8926.14 o 
 -17  18   1    71757.73    68606.37   2353.71 o 
 -14  18   1    46881.40    44090.96    972.41 o 
 -11  18   1    42107.67    41596.48    831.70 o 
  -8  18   1     1880.66     2199.24    219.15 o 
  -5  18   1     4457.17     4368.59    287.11 o 
  -2  18   1     2165.65     2293.05    246.44 o 
 -16  19   1    41157.49    39765.11   1618.32 o 
 -13  19   1    80508.98    79738.13   1861.82 o 
 -10  19   1       25.75       75.55    116.27 o 
  -7  19   1   197103.70   199052.05   3930.97 o 
  -4  19   1     6553.93     6027.78    424.63 o 
  -1  19   1     1193.17     1235.32    249.50 o 
 -15  20   1    20736.55    20052.73   1005.96 o 
 -12  20   1     1278.41     1790.17    254.26 o 
  -9  20   1    21797.59    20829.26    567.38 o 
  -6  20   1    94358.48    92485.78   2749.37 o 
  -3  20   1    29472.85    29179.90   1061.81 o 
 -14  21   1     2311.53     2230.10    274.02 o 
 -11  21   1    25994.69    24218.96    706.46 o 
  -8  21   1    47755.48    46705.31   1249.71 o 
  -5  21   1    44077.21    46136.69   1088.85 o 
   0   1   2  1026426.88   931567.81  85695.05 o 
  -2   2   2     2005.55     4479.54    772.89 o 
  -1   3   2   136744.97   145566.72   2482.29 o 
  -3   4   2   420345.19   411808.50  12614.99 o 
   0   4   2  2485263.00  2331195.50  43894.91 o 
  -5   5   2     2715.90     4184.89    325.63 o 
  -2   5   2   100973.26   101108.97   1702.75 o 
  -4   6   2    38225.02    34340.43    665.79 o 
  -1   6   2  1270769.63  1190576.00  20047.77 o 
  -6   7   2    45783.93    39549.45    770.44 o 
  -3   7   2     1964.05     2216.42     84.07 o 
   0   7   2    70669.34    76276.89   1644.53 o 
  -8   8   2    64810.50    63956.50   1574.74 o 
  -5   8   2   126973.63   130077.52   2637.82 o 
  -2   8   2    42383.08    45248.95    587.54 o 
  -7   9   2   120712.98   122182.16   1936.16 o 
  -4   9   2      443.27      385.74     59.69 o 
  -1   9   2    87156.37    85117.75   1165.17 o 
  -9  10   2   316867.66   308598.88   5870.43 o 
  -6  10   2   166133.59   165281.14   3163.68 o 
  -3  10   2    61442.23    61905.59   1139.83 o 
   0  10   2   279849.56   281991.66   6045.15 o 
 -11  11   2     4221.26     3894.77    218.87 o 
  -8  11   2   487221.41   482197.63   6806.67 o 
  -5  11   2    14859.89    16489.02    398.56 o 
  -2  11   2     1556.98     1391.87    107.51 o 
 -10  12   2    20737.22    20045.55    369.24 o 
  -7  12   2    27225.30    26567.05    611.33 o 
  -4  12   2    46811.25    47676.63    877.71 o 
  -1  12   2    17027.34    16951.37    325.63 o 
 -12  13   2    12979.91    13117.60    305.04 o 
  -9  13   2    43749.38    41454.53    993.17 o 
  -6  13   2    31014.24    30930.99    844.69 o 
  -3  13   2    11958.02    11845.09    285.32 o 
   0  13   2      914.74      709.27    154.52 o 
 -14  14   2    47787.95    44787.96   2764.83 o 
 -11  14   2    25701.34    22396.79    724.89 o 
  -8  14   2    30031.46    29270.66    513.24 o 
  -5  14   2     3318.93     3281.07    181.25 o 
  -2  14   2   258447.58   258734.56   5349.13 o 
 -13  15   2     3388.95     3317.65    231.12 o 
 -10  15   2    46391.39    46808.54    868.90 o 
  -7  15   2   264854.84   273479.59   5984.60 o 
  -4  15   2    99816.32    96832.93   2350.60 o 
  -1  15   2     8743.35     8416.55    258.65 o 
 -15  16   2     5947.53     5944.21    324.12 o 
 -12  16   2       60.95       89.52    100.88 o 
  -9  16   2    47484.83    46758.25    943.03 o 
  -6  16   2       39.22      119.94     86.83 o 
  -3  16   2   234365.61   238021.17   4239.08 o 
   0  16   2    67156.16    63839.27   2705.19 o 
 -17  17   2    52488.98    49785.30   2316.54 o 
 -14  17   2     4193.45     3902.11    264.51 o 
 -11  17   2    57189.89    54159.77   1175.42 o 
  -8  17   2     8934.86     8235.89    310.06 o 
  -5  17   2       38.17      185.43    103.74 o 
  -2  17   2     1742.79     2228.26    207.84 o 
 -16  18   2    31547.85    30063.03    952.58 o 
 -13  18   2      514.63      559.41    146.86 o 
 -10  18   2     7618.48     7209.53    304.56 o 
  -7  18   2    16634.01    15943.87    432.92 o 
  -4  18   2     3450.91     3234.92    259.33 o 
  -1  18   2    18932.02    18404.57    620.30 o 
 -18  19   2    91301.40    91613.88   2563.95 o 
 -15  19   2     2512.06     2669.33    252.21 o 
 -12  19   2    96708.89    91054.13   2701.77 o 
  -9  19   2    33361.87    34191.07    691.82 o 
  -6  19   2       48.23      109.99    124.68 o 
  -3  19   2      853.44     1399.72    241.33 o 
   0  19   2    11424.89    11242.94   1130.11 o 
 -17  20   2    13649.22    13639.02    628.40 o 
 -14  20   2    25366.15    24523.37   1028.35 o 
 -11  20   2    51098.07    48091.16   1103.73 o 
  -8  20   2    26650.56    25435.73    625.09 o 
  -5  20   2    11583.09    10560.05    481.39 o 
 -16  21   2    21216.44    23805.16   1175.00 o 
 -13  21   2   165229.61   164050.56   3600.77 o 
 -10  21   2     2643.80     2504.02    294.86 o 
  -7  21   2      501.61      693.28    203.22 o 
  -1   2   3      123.63      368.44     43.27 o 
  -2   4   3    66405.48    66793.07   1121.76 o 
  -4   5   3   221162.86   209944.64   5076.58 o 
  -1   5   3   972047.13   964472.50  16439.95 o 
  -3   6   3    35113.74    32384.54    479.11 o 
  -5   7   3   104147.01    99813.36   2198.51 o 
  -2   7   3   508754.81   515736.03   9355.53 o 
  -7   8   3    33043.71    33116.47    594.23 o 
  -4   8   3      171.22      489.51     74.16 o 
  -1   8   3   110779.52   115949.09   1916.13 o 
  -6   9   3    22605.25    22056.21    392.06 o 
  -3   9   3    26273.85    24531.92    489.91 o 
  -8  10   3   364576.66   351623.53   6376.27 o 
  -5  10   3    20215.19    21739.81    380.84 o 
  -2  10   3   136987.58   137882.52   2078.27 o 
 -10  11   3   390603.63   386382.41   6929.57 o 
  -7  11   3    14084.51    12753.06    282.71 o 
  -4  11   3    38580.89    38916.57    605.72 o 
  -1  11   3    78225.36    77997.07   1048.86 o 
  -9  12   3   539468.75   526385.56  10142.25 o 
  -6  12   3    16681.35    16714.76    424.79 o 
  -3  12   3    25151.05    25301.13    438.21 o 
 -11  13   3     2764.91     2752.86    156.28 o 
  -8  13   3     3338.37     3579.85    170.12 o 
  -5  13   3    39668.11    37856.19    739.63 o 
  -2  13   3   362846.91   366510.38   6236.02 o 
 -13  14   3    31215.09    29790.44    711.26 o 
 -10  14   3      766.56      844.15    115.76 o 
  -7  14   3   164040.08   167288.45   3451.98 o 
  -4  14   3    64118.73    65649.52   1366.52 o 
  -1  14   3   143942.00   143118.27   3235.19 o 
 -12  15   3    54094.09    50351.49   1429.11 o 
  -9  15   3     2772.12     2295.12    173.91 o 
  -6  15   3   196304.45   197305.28   4185.02 o 
  -3  15   3   244574.44   249777.64   5844.67 o 
 -14  16   3     7809.94     7504.75    328.79 o 
 -11  16   3     4552.99     4316.01    241.42 o 
  -8  16   3   105959.23   106280.06   2435.13 o 
  -5  16   3     7263.13     7147.79    285.02 o 
  -2  16   3       30.29      411.78    114.64 o 
 -16  17   3    44223.75    43813.04   1076.89 o 
 -13  17   3    16432.30    15851.47    608.25 o 
 -10  17   3     1724.26     2521.73    213.50 o 
  -7  17   3    23944.38    23577.97    629.83 o 
  -4  17   3      314.08      350.91    113.87 o 
  -1  17   3    17645.46    18039.90    731.95 o 
 -15  18   3    34676.07    33031.27   1041.14 o 
 -12  18   3     3652.14     3491.67    256.58 o 
  -9  18   3     9865.91     9610.92    343.87 o 
  -6  18   3     4987.37     5441.86    284.67 o 
  -3  18   3       63.09      780.05    185.08 o 
 -17  19   3   233831.56   247849.77   5992.97 o 
 -14  19   3     6271.32     6266.79    335.37 o 
 -11  19   3    58075.25    56026.21   1907.48 o 
  -8  19   3     4115.90     4680.47    279.05 o 
  -5  19   3     1071.67     1064.48    192.82 o 
  -2  19   3    43067.54    43602.55   1464.51 o 
 -16  20   3    16518.38    16693.40    555.55 o 
 -13  20   3    17843.08    17342.58    513.63 o 
 -10  20   3    10666.25    10226.23    462.06 o 
  -7  20   3     6854.44     6507.49    356.71 o 
  -4  20   3    21703.23    22123.49   1131.99 o 
 -15  21   3    11653.27    11359.47    443.29 o 
 -12  21   3   188737.31   187960.80   3726.31 o 
  -9  21   3    50813.55    50607.27   1239.61 o 
  -6  21   3     1962.14     2054.34    284.45 o 
  -1   1   4   228268.13   244386.84   4079.25 o 
   0   2   4   467025.16   483035.34  17869.26 o 
  -2   3   4   516809.78   506552.88  12387.69 o 
  -4   4   4  1066003.25   990454.94  44860.07 o 
  -1   4   4   108443.97   111363.25   2127.51 o 
  -3   5   4   342604.66   345067.31   9044.40 o 
   0   5   4  1239570.75  1219869.25  23106.32 o 
  -5   6   4   399028.94   373262.84   7371.00 o 
  -2   6   4   325369.50   336475.94   5410.53 o 
  -7   7   4    63798.76    61765.55   1339.10 o 
  -4   7   4    37530.18    36370.38    607.15 o 
  -1   7   4   134667.55   146851.89   2183.30 o 
  -6   8   4   103325.60   102965.93   1681.21 o 
  -3   8   4   130588.45   128034.17   1942.64 o 
   0   8   4   124255.45   120367.52   2796.18 o 
  -8   9   4      817.15     1009.87     78.24 o 
  -5   9   4   202804.78   207148.89   3996.72 o 
  -2   9   4        7.39      452.23     63.93 o 
 -10  10   4    53087.87    51279.00   1105.33 o 
  -7  10   4     7006.90     6095.16    165.16 o 
  -4  10   4    66963.08    68199.54   1530.46 o 
  -1  10   4    90107.91    93522.13   1381.46 o 
  -9  11   4   122566.30   121936.55   2000.08 o 
  -6  11   4   111827.57   113773.81   2172.35 o 
  -3  11   4    74273.34    75995.15   1493.63 o 
   0  11   4     2192.29     2004.24    263.05 o 
 -11  12   4    11626.30    11600.04    322.20 o 
  -8  12   4    15333.91    15187.48    428.93 o 
  -5  12   4   234562.47   243545.52   4045.08 o 
  -2  12   4    34821.20    34482.30    504.98 o 
 -13  13   4     1642.52     2439.57    274.39 o 
 -10  13   4     2851.68     2940.33    152.00 o 
  -7  13   4    19357.48    19188.68    402.53 o 
  -4  13   4     6035.23     6196.33    205.35 o 
  -1  13   4     8125.07     8129.51    234.61 o 
 -12  14   4    91218.22    88907.76   2501.49 o 
  -9  14   4     1929.28     1876.03    150.00 o 
  -6  14   4   101896.93   105578.59   2316.17 o 
  -3  14   4    40380.80    40002.57    833.92 o 
   0  14   4    63940.72    62971.21   1484.84 o 
 -14  15   4    10724.45    11184.79    413.45 o 
 -11  15   4       17.23      124.74     93.10 o 
  -8  15   4   666744.25   679458.81  15962.93 o 
  -5  15   4      939.03     1022.41    144.49 o 
  -2  15   4    37611.20    36652.46    840.34 o 
 -16  16   4    11193.13    11476.60   1086.54 o 
 -13  16   4    24234.29    22863.16    759.27 o 
 -10  16   4      330.32      300.32    111.47 o 
  -7  16   4   184123.19   187703.28   4808.48 o 
  -4  16   4        0.59        3.49     91.28 o 
  -1  16   4    33435.40    33364.66    652.03 o 
 -15  17   4     3732.96     3776.71    267.57 o 
 -12  17   4    32001.17    30561.58    886.05 o 
  -9  17   4    24024.58    23435.17    508.77 o 
  -6  17   4    55559.80    56966.54   1418.09 o 
  -3  17   4      752.78     1382.65    176.11 o 
   0  17   4     4442.53     4624.77    595.24 o 
 -17  18   4    41692.11    42766.22    911.06 o 
 -14  18   4    34971.06    33481.53   1425.81 o 
 -11  18   4    19744.48    18882.41    461.43 o 
  -8  18   4     6525.02     7770.63    355.67 o 
  -5  18   4    81130.30    79156.77   2170.01 o 
  -2  18   4     9715.59    10881.41    508.56 o 
 -16  19   4        0.91      -86.89    124.89 o 
 -13  19   4     1272.64     1312.54    198.69 o 
 -10  19   4    21195.43    20592.62    809.09 o 
  -7  19   4     6348.01     6062.77    304.03 o 
  -4  19   4    16802.43    17735.30    711.54 o 
  -1  19   4    57570.66    57083.14   3127.04 o 
 -15  20   4    26072.96    24523.27    615.82 o 
 -12  20   4    61472.82    60512.40   1536.83 o 
  -9  20   4    15417.05    14509.39    534.39 o 
  -6  20   4     3797.43     3692.48    296.41 o 
  -3  20   4    53858.57    54715.57   3036.86 o 
 -14  21   4     5038.42     4924.26    330.88 o 
 -11  21   4       23.95       43.41    144.58 o 
  -8  21   4    42731.76    40954.01   1271.18 o 
  -1   3   5    15106.89    14264.62    345.06 o 
  -3   4   5   274403.59   266980.78   6375.00 o 
  -2   5   5     1756.23     2280.42     88.44 o 
  -4   6   5   210831.14   185249.94   3877.79 o 
  -1   6   5    42212.59    37024.70    569.58 o 
  -6   7   5    67971.41    63433.39   1057.73 o 
  -3   7   5     2498.21     2762.25     87.34 o 
  -5   8   5     2289.05     2890.68    103.26 o 
  -2   8   5   101301.27   107142.88   1575.60 o 
  -7   9   5     2920.12     3283.45    113.10 o 
  -4   9   5    78858.15    82688.99   1565.02 o 
  -1   9   5   403173.50   415467.56   5520.63 o 
  -9  10   5   196089.91   191305.03   3321.64 o 
  -6  10   5    95010.77    95081.49   1844.38 o 
  -3  10   5    51892.82    51129.97    885.03 o 
  -8  11   5    67420.93    66776.78   1155.68 o 
  -5  11   5    14601.04    14091.83    401.48 o 
  -2  11   5  1022609.69  1030603.50  17326.03 o 
 -10  12   5    19931.08    19331.80    386.16 o 
  -7  12   5      338.81      364.43     68.54 o 
  -4  12   5   131254.73   134938.59   2306.41 o 
  -1  12   5     6268.44     6260.76    228.56 o 
 -12  13   5   257041.59   258522.61   4864.81 o 
  -9  13   5     1180.41     1322.28    115.28 o 
  -6  13   5     9534.45     9606.96    247.82 o 
  -3  13   5     1197.27     1646.54    127.59 o 
 -11  14   5   465790.91   465805.16  10808.88 o 
  -8  14   5   115164.20   113547.20   2818.12 o 
  -5  14   5      380.16      613.01    119.83 o 
  -2  14   5   124482.34   128160.66   2184.00 o 
 -13  15   5   104921.70   104111.04   3023.25 o 
 -10  15   5     3383.51     3529.10    218.20 o 
  -7  15   5    62969.27    62278.72   1657.36 o 
  -4  15   5    71238.34    69320.34   1097.66 o 
  -1  15   5     5010.45     5588.26    259.49 o 
 -15  16   5      465.38      987.63    194.41 o 
 -12  16   5    30604.00    28577.03    756.86 o 
  -9  16   5   118707.76   117158.70   3106.79 o 
  -6  16   5      823.76      799.09    139.84 o 
  -3  16   5     2585.68     2588.80    202.67 o 
 -14  17   5     8123.42     7583.88    317.33 o 
 -11  17   5    19042.86    17130.62    502.85 o 
  -8  17   5    15092.16    15053.05    592.38 o 
  -5  17   5     1418.08     1572.15    178.41 o 
  -2  17   5    32225.28    32415.56    842.74 o 
 -16  18   5    29994.90    28885.80    746.65 o 
 -13  18   5     1296.67     1430.52    181.71 o 
 -10  18   5    23081.07    21486.26    528.14 o 
  -7  18   5     9844.37     9952.84    368.01 o 
  -4  18   5     3912.79     3610.14    308.73 o 
  -1  18   5   157530.25   160640.13   5888.96 o 
 -18  19   5    12188.41    12345.45    528.84 o 
 -15  19   5     1885.48     2053.51    239.48 o 
 -12  19   5     1062.84     1222.89    178.21 o 
  -9  19   5    37999.40    38239.39    766.34 o 
  -6  19   5     2419.04     2481.50    219.32 o 
  -3  19   5   114112.43   117429.95   2215.78 o 
 -17  20   5    12239.10    12091.88    530.16 o 
 -14  20   5     4014.37     3516.18    287.53 o 
 -11  20   5     8241.26     8423.39    381.87 o 
  -8  20   5   108079.30   107401.13   2064.84 o 
  -5  20   5      112.20      148.47    150.83 o 
 -13  21   5    18456.18    18652.80    550.09 o 
 -10  21   5    89865.84    86124.70   1906.42 o 
  -7  21   5    35303.78    36306.98    897.24 o 
   0   0   6  2783836.00  2681101.50 284917.41 o 
  -1   2   6     4028.42     3944.32     92.33 o 
  -3   3   6   119433.99   124013.22   3208.56 o 
   0   3   6   327531.63   317043.78   9351.85 o 
  -2   4   6    28463.43    26829.71    453.59 o 
  -4   5   6   832936.44   767361.44  23515.26 o 
  -1   5   6     7164.33     6892.22    133.09 o 
  -6   6   6   229871.00   197706.86   4802.72 o 
  -3   6   6     1086.04     1447.17     99.10 o 
   0   6   6   287243.44   302052.56   6470.04 o 
  -5   7   6    63809.74    61484.64    980.43 o 
  -2   7   6   168793.56   168681.92   2743.53 o 
  -7   8   6   125155.20   130036.96   1734.91 o 
  -4   8   6    96241.17    99399.36   1990.70 o 
  -1   8   6    62760.94    59563.99    846.53 o 
  -9   9   6   285531.53   281512.97   5437.23 o 
  -6   9   6      287.22      453.47     57.01 o 
  -3   9   6    53829.88    54565.57    938.48 o 
   0   9   6    90141.98    87952.15   1664.37 o 
  -8  10   6      797.89      827.10     80.54 o 
  -5  10   6    25103.79    24053.56    524.43 o 
  -2  10   6   543372.38   550003.00   8737.26 o 
 -10  11   6    68315.11    66168.49    727.33 o 
  -7  11   6     5004.95     4784.37    155.41 o 
  -4  11   6    84556.66    85013.16   1453.66 o 
  -1  11   6   148385.94   152714.92   2217.71 o 
 -12  12   6      208.27      319.58    144.07 o 
  -9  12   6     7312.86     7483.83    244.34 o 
  -6  12   6    69909.91    69260.23   1669.90 o 
  -3  12   6    40447.91    41680.46    630.15 o 
   0  12   6    75236.70    73758.81   2366.52 o 
 -11  13   6    16734.33    15850.25    369.93 o 
  -8  13   6     6365.16     6421.25    201.03 o 
  -5  13   6    22466.45    22103.69    427.31 o 
  -2  13   6     5538.67     5908.38    219.82 o 
 -13  14   6    45667.80    45278.11    939.93 o 
 -10  14   6    11330.39    10340.96    287.66 o 
  -7  14   6   123774.97   122789.88   2643.38 o 
  -4  14   6    80704.08    79461.99   1769.49 o 
  -1  14   6    62916.25    64315.85   1178.28 o 
 -15  15   6    11985.36    11195.17    714.89 o 
 -12  15   6   260141.14   257290.47   6993.70 o 
  -9  15   6    58641.07    56408.42   1034.97 o 
  -6  15   6     9404.53     8751.83    284.47 o 
  -3  15   6     8408.77     8733.53    306.92 o 
   0  15   6    46422.34    45546.34   1629.97 o 
 -14  16   6    40912.29    40288.04    881.38 o 
 -11  16   6       88.50      242.47    107.82 o 
  -8  16   6   197483.88   201967.16   5687.73 o 
  -5  16   6    95436.68    98493.13   2742.72 o 
  -2  16   6     1799.33     2290.01    219.53 o 
 -16  17   6    41756.39    42166.05   1160.53 o 
 -13  17   6     8207.39     7942.75    322.88 o 
 -10  17   6     5871.74     5767.76    275.47 o 
  -7  17   6    20740.89    19407.69    483.48 o 
  -4  17   6       87.46      284.99    123.21 o 
  -1  17   6    11239.75    10975.15    681.86 o 
 -18  18   6     8037.91     7978.87    938.36 o 
 -15  18   6    13578.09    13913.29    455.10 o 
 -12  18   6     2634.41     2688.23    224.73 o 
  -9  18   6    42031.62    39882.76    929.08 o 
  -6  18   6     1518.21     1644.73    196.48 o 
  -3  18   6        0.15      114.88    124.87 o 
   0  18   6   135830.94   144179.38   7996.11 o 
 -17  19   6     1271.90     1744.49    261.95 o 
 -14  19   6    21454.81    19953.35    547.67 o 
 -11  19   6    13805.81    13744.15    554.86 o 
  -8  19   6    25897.34    24628.89    847.45 o 
  -5  19   6     2066.56     2001.17    245.09 o 
  -2  19   6    57138.50    57052.56   2834.71 o 
 -16  20   6     1594.28     1948.57    254.16 o 
 -13  20   6    42376.29    40566.66    992.22 o 
 -10  20   6    13179.68    13036.24    450.13 o 
  -7  20   6   217855.91   225629.98   5834.88 o 
  -4  20   6     6044.52     5238.76    555.95 o 
 -12  21   6        3.36      -10.59    134.29 o 
  -9  21   6    92753.63    93470.38   2301.47 o 
  -2   3   7    23330.03    24277.12    311.74 o 
  -1   4   7     1523.85     1641.12     66.55 o 
  -3   5   7   135521.94   126163.01   1388.33 o 
  -5   6   7   109325.63   102919.22   2220.57 o 
  -2   6   7     4733.45     6509.69    168.94 o 
  -4   7   7    27282.89    24996.03    482.99 o 
  -1   7   7     5399.84     5895.86    131.18 o 
  -6   8   7    88438.38    89044.08   1681.86 o 
  -3   8   7   258475.42   268150.56   4392.74 o 
  -8   9   7    13961.16    12841.10    286.90 o 
  -5   9   7   210082.09   224120.53   3469.34 o 
  -2   9   7   191656.61   194961.22   3060.17 o 
  -7  10   7   659161.13   665272.50  11361.12 o 
  -4  10   7   280509.91   284160.91   4711.89 o 
  -1  10   7    98392.43    97296.09   1210.35 o 
  -9  11   7     9351.55     9127.50    274.71 o 
  -6  11   7   117777.61   119166.57   2346.51 o 
  -3  11   7     8052.51     8349.37    185.55 o 
 -11  12   7    37895.17    36234.36    639.23 o 
  -8  12   7   100467.73   100055.55   1999.55 o 
  -5  12   7    52592.35    52974.48    869.52 o 
  -2  12   7   163804.38   166887.13   2441.95 o 
 -10  13   7   201692.47   201507.09   4393.86 o 
  -7  13   7    45293.79    43632.03    818.90 o 
  -4  13   7     1381.15     1385.58    117.42 o 
  -1  13   7     4623.67     4476.68    208.74 o 
 -12  14   7   180189.41   181601.17   2535.67 o 
  -9  14   7     4617.83     4460.48    224.01 o 
  -6  14   7    28715.53    27786.13    585.89 o 
  -3  14   7      780.18      810.25    117.29 o 
 -14  15   7     9353.88     9829.29    344.76 o 
 -11  15   7    22673.66    20744.54    703.24 o 
  -8  15   7   214223.81   217505.69   4854.31 o 
  -5  15   7     4100.33     3696.36    202.52 o 
  -2  15   7    89535.58    89924.84   1910.75 o 
 -13  16   7   126202.07   122850.83   3444.46 o 
 -10  16   7    33443.16    32850.98    837.34 o 
  -7  16   7    28753.84    27362.03    595.23 o 
  -4  16   7   101307.36   100759.70   2390.28 o 
  -1  16   7    29432.64    30059.73    818.57 o 
 -15  17   7   110802.17   110719.07   2125.16 o 
 -12  17   7     1744.84     2219.75    208.56 o 
  -9  17   7    22366.31    21998.29    486.56 o 
  -6  17   7    15865.53    14558.11    426.28 o 
  -3  17   7   230771.23   233024.77   5224.52 o 
 -17  18   7     5010.55     4931.75    368.19 o 
 -14  18   7    65881.70    63973.58   1423.93 o 
 -11  18   7    47607.42    46109.21   1404.82 o 
  -8  18   7    10843.49    10797.57    388.44 o 
  -5  18   7     1383.32     1308.44    196.75 o 
  -2  18   7    39803.84    38949.97    956.68 o 
 -16  19   7     9527.64    10137.47    444.37 o 
 -13  19   7   149899.19   150717.30   4302.38 o 
 -10  19   7    10073.15     9415.85    380.52 o 
  -7  19   7    47713.86    48090.91   1780.85 o 
  -4  19   7     6484.20     6071.07    336.63 o 
 -15  20   7     1361.30     1458.61    215.14 o 
 -12  20   7    57122.93    57153.09   1238.58 o 
  -9  20   7    21239.57    21257.30    565.19 o 
  -6  20   7    51809.56    52658.97   1863.70 o 
 -11  21   7      691.25      858.88    188.50 o 
  -8  21   7     2678.21     3284.48    308.84 o 
   0   1   8  2420212.25  2264648.25  80410.73 o 
  -2   2   8    64329.85    68702.71   1176.25 o 
  -1   3   8    42464.18    36488.36    507.92 o 
  -3   4   8      838.53      721.79    114.12 o 
   0   4   8     3283.70     2988.67    124.03 o 
  -5   5   8    14052.98    12167.17    605.72 o 
  -2   5   8   128678.98   133243.63   2020.21 o 
  -4   6   8    79877.41    83830.88   1330.52 o 
  -1   6   8    13630.49    16173.87    219.91 o 
  -6   7   8    71719.16    72980.77   1431.91 o 
  -3   7   8    89463.01    92067.56   1448.94 o 
   0   7   8   361184.31   386699.81   6191.74 o 
  -8   8   8   159019.47   159781.88   4089.33 o 
  -5   8   8        6.37      129.86     56.02 o 
  -2   8   8      926.38     1488.70     79.93 o 
  -7   9   8    78294.49    82544.23   1257.53 o 
  -4   9   8   223800.48   225356.75   3603.04 o 
  -1   9   8        7.08      245.39     68.25 o 
  -9  10   8     2762.34     2552.19    171.27 o 
  -6  10   8   568412.00   583759.88  12774.15 o 
  -3  10   8   460797.06   469973.50   6759.62 o 
   0  10   8    11980.75    12158.28    443.68 o 
 -11  11   8   159405.23   161285.58   3272.20 o 
  -8  11   8   124431.95   124939.98   2969.36 o 
  -5  11   8   222450.41   231183.73   4539.18 o 
  -2  11   8    22019.78    21886.51    276.23 o 
 -10  12   8     9428.93     8950.49    292.35 o 
  -7  12   8     9413.88     9268.68    267.31 o 
  -4  12   8     1480.54     1383.32    105.87 o 
  -1  12   8    67897.08    68239.66    950.43 o 
 -12  13   8    10744.48    11181.22    342.35 o 
  -9  13   8    92682.23    90338.30   1899.87 o 
  -6  13   8    22567.39    21802.07    482.25 o 
  -3  13   8    64724.06    63174.33    847.76 o 
   0  13   8    21316.96    21782.12    832.44 o 
 -14  14   8     5384.19     5424.09    395.70 o 
 -11  14   8    11059.29    10492.64    332.93 o 
  -8  14   8      594.54      694.08    121.56 o 
  -5  14   8    54660.52    55283.41   1064.44 o 
  -2  14   8    27664.75    28616.88    503.38 o 
 -13  15   8   125800.30   129131.77   1779.77 o 
 -10  15   8    41907.79    39968.17    958.91 o 
  -7  15   8    55432.32    54385.93   1071.24 o 
  -4  15   8      722.49      858.90    133.14 o 
  -1  15   8     3232.27     2959.24    224.37 o 
 -15  16   8     5723.78     5765.19    324.91 o 
 -12  16   8    94260.26    90800.73   2122.92 o 
  -9  16   8     2030.25     2080.79    184.36 o 
  -6  16   8    33554.99    33543.06    730.24 o 
  -3  16   8   187985.75   189648.47   4476.63 o 
   0  16   8    22647.02    22236.85    734.18 o 
 -17  17   8     4432.77     4843.90    493.61 o 
 -14  17   8    36223.64    35186.47    670.80 o 
 -11  17   8    31752.15    30920.91    799.87 o 
  -8  17   8     2510.15     2773.91    213.78 o 
  -5  17   8     3316.98     3186.67    246.15 o 
  -2  17   8     6388.30     6458.64    312.05 o 
 -16  18   8      302.50      455.22    146.33 o 
 -13  18   8    17495.13    16345.92    463.71 o 
 -10  18   8    41389.51    41904.55   1356.50 o 
  -7  18   8     1143.66     1234.89    192.40 o 
  -4  18   8     4768.47     5452.14    315.31 o 
  -1  18   8     1447.01     1195.84    201.89 o 
 -15  19   8     2310.99     2576.65    255.90 o 
 -12  19   8    74464.52    74482.82   1466.67 o 
  -9  19   8    38614.50    37931.18    941.35 o 
  -6  19   8    71177.99    70217.02   1672.66 o 
  -3  19   8     1730.36     1956.08    260.66 o 
 -14  20   8    21603.62    21726.75    902.11 o 
 -11  20   8     9314.46     8980.38    395.55 o 
  -8  20   8   115886.08   117693.72   3697.39 o 
  -5  20   8     9070.72     8228.48    459.28 o 
 -10  21   8     1035.27     1236.06    221.40 o 
  -1   2   9     6007.24     6201.62    121.71 o 
  -2   4   9     2280.36     1830.69     77.35 o 
  -4   5   9    52627.25    55517.94   1052.28 o 
  -1   5   9   308157.13   310765.16   4636.36 o 
  -3   6   9    45053.35    43317.81    606.59 o 
  -5   7   9    14262.89    13922.66    224.15 o 
  -2   7   9    31567.96    29520.13    332.82 o 
  -7   8   9    12212.74    10479.50    240.13 o 
  -4   8   9    12257.17    11478.98    288.32 o 
  -1   8   9    23036.65    22859.97    339.35 o 
  -6   9   9   510423.19   522550.25   9754.51 o 
  -3   9   9   592856.88   595392.38   8796.05 o 
  -8  10   9      638.52      560.80    107.06 o 
  -5  10   9      440.16      730.45     85.18 o 
  -2  10   9    88293.97    90220.48   1211.71 o 
 -10  11   9   148122.02   146087.38   2494.62 o 
  -7  11   9   171870.72   170085.98   3758.64 o 
  -4  11   9   458984.38   478812.47   7971.70 o 
  -1  11   9    14247.58    14637.81    260.02 o 
  -9  12   9    84125.08    84815.69   1954.99 o 
  -6  12   9      826.72     1062.33    111.42 o 
  -3  12   9       11.53      265.76     71.29 o 
 -11  13   9     1888.36     2573.05    196.95 o 
  -8  13   9     3188.99     3099.06    179.41 o 
  -5  13   9     4100.72     4055.78    175.40 o 
  -2  13   9   176243.61   182560.94   2733.23 o 
 -13  14   9    26326.05    26391.28    534.22 o 
 -10  14   9     1418.76     1650.73    154.29 o 
  -7  14   9    64117.76    63383.19   1521.25 o 
  -4  14   9    12683.98    12583.78    310.76 o 
  -1  14   9    18080.50    17122.52    476.27 o 
 -12  15   9    65990.97    63563.94   1157.10 o 
  -9  15   9     3259.71     3280.50    210.33 o 
  -6  15   9    64695.84    65334.38   1525.73 o 
  -3  15   9      998.68     1393.99    158.44 o 
 -14  16   9   252913.34   261351.84   3168.43 o 
 -11  16   9     5595.47     5608.21    279.14 o 
  -8  16   9    64125.09    63438.64   1313.55 o 
  -5  16   9     3247.12     3052.53    235.15 o 
  -2  16   9   173234.41   176638.94   4271.67 o 
 -16  17   9     2469.99     2819.12    262.99 o 
 -13  17   9   146724.52   146613.33   3040.48 o 
 -10  17   9    20681.68    20107.12    484.05 o 
  -7  17   9     1639.91     1730.92    220.08 o 
  -4  17   9    88383.93    89337.45   1723.63 o 
  -1  17   9     2873.46     2549.93    237.94 o 
 -15  18   9    14926.72    14709.06    451.48 o 
 -12  18   9    29856.12    28656.21    849.30 o 
  -9  18   9     8020.91     7312.14    385.72 o 
  -6  18   9    56183.72    55463.11   1953.34 o 
  -3  18   9    59290.84    58075.21   1452.84 o 
 -17  19   9   102705.12   111865.62   2880.46 o 
 -14  19   9    20893.53    20483.59    602.26 o 
 -11  19   9    16504.42    15991.04    583.17 o 
  -8  19   9    52597.55    53045.75    938.97 o 
  -5  19   9    21684.60    20428.52    762.05 o 
  -2  19   9     9123.65     9206.63    579.72 o 
 -13  20   9    59056.01    59507.14   1600.42 o 
 -10  20   9     9381.03     9368.89    435.82 o 
  -7  20   9   160332.45   167879.52   3876.91 o 
  -1   1  10   686498.56   698915.25  15202.63 o 
   0   2  10   207539.20   239605.55   4306.18 o 
  -2   3  10   217499.20   227669.09   2801.66 o 
  -4   4  10    46156.00    41365.85    991.54 o 
  -1   4  10    31038.97    27622.57    313.86 o 
  -3   5  10    31481.39    28562.66    480.63 o 
   0   5  10  1712953.50  1671347.50  45939.54 o 
  -5   6  10    90393.02    86563.85   1411.75 o 
  -2   6  10   360372.56   369484.03   5287.72 o 
  -7   7  10   285037.94   272380.75   4677.41 o 
  -4   7  10    85763.41    83707.48    964.78 o 
  -1   7  10   149484.75   154492.98   1594.99 o 
  -6   8  10    53167.85    50986.82    856.86 o 
  -3   8  10      252.23      487.40     66.04 o 
   0   8  10   200451.56   202799.00   2933.37 o 
  -8   9  10    43249.17    42791.53    558.90 o 
  -5   9  10     8033.28     7955.27    200.84 o 
  -2   9  10     6782.03     7251.81    258.46 o 
 -10  10  10    77184.99    76494.90   1375.16 o 
  -7  10  10   340259.91   343731.97   5797.72 o 
  -4  10  10    65821.91    65254.35   1060.52 o 
  -1  10  10    48539.20    48900.37    748.43 o 
  -9  11  10   283487.31   286046.53   5350.64 o 
  -6  11  10     3969.23     3968.44    168.77 o 
  -3  11  10      376.43      635.43     82.30 o 
   0  11  10    69548.46    69725.46   1097.03 o 
 -11  12  10     5771.65     5320.51    258.18 o 
  -8  12  10        0.82      291.41     90.31 o 
  -5  12  10    65446.17    67767.38   1221.80 o 
  -2  12  10     4674.66     4952.77    184.81 o 
 -13  13  10    67181.70    65951.07   1171.41 o 
 -10  13  10     8455.48     8192.74    386.12 o 
  -7  13  10    88169.17    88500.58   2214.74 o 
  -4  13  10    38996.83    38195.56    639.52 o 
  -1  13  10    10194.44     9685.61    299.70 o 
 -12  14  10     5843.77     5822.41    278.69 o 
  -9  14  10    52646.85    51351.34   1368.66 o 
  -6  14  10    34448.81    33093.09    520.49 o 
  -3  14  10    43768.76    43111.48    720.86 o 
   0  14  10     1723.15     1799.15    267.37 o 
 -14  15  10    17569.42    17789.40    465.78 o 
 -11  15  10     8581.44     8294.33    294.84 o 
  -8  15  10   119181.88   119507.43   2658.22 o 
  -5  15  10      407.96      709.74    126.54 o 
  -2  15  10   184803.28   190491.91   3306.47 o 
 -16  16  10       25.67      180.33    171.60 o 
 -13  16  10    36875.77    34713.66    638.38 o 
 -10  16  10    35024.13    33886.11    829.46 o 
  -7  16  10    92875.54    90636.77   2055.85 o 
  -4  16  10    53492.98    54768.63    925.88 o 
  -1  16  10     8405.46     8554.31    344.76 o 
 -15  17  10     3690.39     4136.06    275.61 o 
 -12  17  10     6137.27     6372.33    305.60 o 
  -9  17  10      621.18      694.62    143.63 o 
  -6  17  10     7795.25     7987.02    372.88 o 
  -3  17  10    19214.49    19668.43    536.53 o 
   0  17  10    42093.08    41645.42   1043.26 o 
 -17  18  10    71971.16    74893.11   1188.63 o 
 -14  18  10     3465.06     3219.54    259.76 o 
 -11  18  10       30.37      237.71    127.32 o 
  -8  18  10    34471.47    33550.87   1240.75 o 
  -5  18  10     4099.19     4260.88    358.21 o 
  -2  18  10    13368.64    12146.76    461.50 o 
 -16  19  10       45.74      402.51    149.69 o 
 -13  19  10    34521.28    35752.50    770.74 o 
 -10  19  10     7048.58     6558.07    381.61 o 
  -7  19  10     6387.59     6978.44    390.76 o 
  -4  19  10     8640.81     8681.25    471.94 o 
 -12  20  10   204412.39   210493.13   3902.69 o 
  -9  20  10        6.40      -64.58    130.12 o 
  -6  20  10       14.90      333.31    219.58 o 
  -1   3  11    47019.36    46819.02    573.52 o 
  -3   4  11    54937.24    58718.13    763.42 o 
  -2   5  11   341299.22   346430.97   4379.98 o 
  -4   6  11    33504.03    31583.85    415.39 o 
  -1   6  11   385919.31   396647.75   5416.76 o 
  -6   7  11    46027.94    45340.68    498.62 o 
  -3   7  11   138306.78   140407.53   1603.84 o 
  -5   8  11    28298.74    28994.03    564.10 o 
  -2   8  11    26631.30    27531.87    407.33 o 
  -7   9  11    22504.49    22294.88    372.10 o 
  -4   9  11    33931.80    32601.43    372.34 o 
  -1   9  11    20406.24    21062.03    295.86 o 
  -9  10  11   475149.56   475283.31   8390.03 o 
  -6  10  11    48860.38    48637.48    707.67 o 
  -3  10  11    25499.76    25127.49    420.37 o 
  -8  11  11   377813.06   388428.06   8231.20 o 
  -5  11  11     6972.66     7080.94    205.57 o 
  -2  11  11   142656.09   148895.98   1352.21 o 
 -10  12  11   426104.72   433254.97   7669.07 o 
  -7  12  11     8900.02     8208.57    264.16 o 
  -4  12  11    13623.95    13492.45    292.75 o 
  -1  12  11    18608.37    18390.03    343.14 o 
 -12  13  11    16651.42    16398.07    422.96 o 
  -9  13  11    33093.74    33212.26    889.69 o 
  -6  13  11    33757.53    33300.51    544.56 o 
  -3  13  11    45649.64    46772.89   1039.46 o 
 -11  14  11    21336.11    20242.44    466.63 o 
  -8  14  11    13235.33    13168.16    343.41 o 
  -5  14  11    24463.06    23591.43    494.12 o 
  -2  14  11   368804.00   376198.78   3991.11 o 
 -13  15  11     1099.75     1616.84    189.80 o 
 -10  15  11     2972.97     2937.06    220.25 o 
  -7  15  11   159586.52   162957.94   3621.78 o 
  -4  15  11   159055.56   159770.30   2173.56 o 
  -1  15  11    15476.93    14819.17    422.64 o 
 -15  16  11      718.77      631.86    153.40 o 
 -12  16  11      194.17      329.19    119.53 o 
  -9  16  11    13986.71    13459.33    383.17 o 
  -6  16  11    29706.78    30571.85    668.39 o 
  -3  16  11    10615.12    10348.18    399.59 o 
 -14  17  11    10194.76     9378.98    361.57 o 
 -11  17  11     2238.22     2070.80    209.35 o 
  -8  17  11    37709.84    38198.36    803.06 o 
  -5  17  11      465.44      580.46    185.86 o 
  -2  17  11      909.13     1256.05    208.94 o 
 -16  18  11   145084.72   149707.98   2794.71 o 
 -13  18  11     5732.09     5442.01    308.26 o 
 -10  18  11      306.62      926.10    160.85 o 
  -7  18  11     2868.73     2644.41    272.35 o 
  -4  18  11     2115.58     2099.06    273.58 o 
  -1  18  11    27959.09    27659.74   1139.62 o 
 -15  19  11    22674.16    22704.41    576.69 o 
 -12  19  11    13157.16    12679.35    430.53 o 
  -9  19  11     8253.62     8183.87    410.28 o 
  -6  19  11    20775.87    20398.46    771.55 o 
 -11  20  11    64726.37    64999.41   1417.44 o 
  -8  20  11     2138.38     2264.14    270.12 o 
   0   0  12    95153.45   106869.80   2964.50 o 
  -1   2  12   272561.88   280979.66   4000.19 o 
  -3   3  12    79052.90    82955.77   1207.29 o 
   0   3  12     3802.73     3496.75    190.19 o 
  -2   4  12    48591.25    52436.94    755.02 o 
  -4   5  12   457700.69   460722.66   8532.76 o 
  -1   5  12   881588.50   904410.00  13084.86 o 
  -6   6  12   142609.61   133082.25   3476.09 o 
  -3   6  12    60475.87    61966.85    749.61 o 
   0   6  12   555005.75   589713.69  10345.60 o 
  -5   7  12        3.85      249.95     68.21 o 
  -2   7  12    44221.83    47266.88    665.61 o 
  -7   8  12    52596.87    52105.76    647.76 o 
  -4   8  12   222458.11   220145.69   2584.57 o 
  -1   8  12    64208.55    63586.75    628.25 o 
  -9   9  12     2414.46     2300.87    252.08 o 
  -6   9  12    66752.03    66164.30   1146.80 o 
  -3   9  12    52063.77    51912.45    611.86 o 
   0   9  12     2756.14     3129.12    209.97 o 
  -8  10  12    70648.97    68742.27    981.61 o 
  -5  10  12    60964.58    60756.74    961.73 o 
  -2  10  12   138610.02   144225.17   1587.96 o 
 -10  11  12    35389.23    34587.89    570.17 o 
  -7  11  12     7860.28     8441.87    282.60 o 
  -4  11  12     9371.58     9305.68    243.86 o 
  -1  11  12    44198.05    43407.26    508.97 o 
 -12  12  12     1462.65     1543.14    248.35 o 
  -9  12  12    20267.52    20693.83    523.85 o 
  -6  12  12   137332.17   140972.20   2523.37 o 
  -3  12  12    20077.23    19047.36    349.63 o 
   0  12  12       14.01       29.44    114.41 o 
 -11  13  12    29638.07    29029.54    777.27 o 
  -8  13  12    14644.67    14064.75    351.80 o 
  -5  13  12    24116.93    23839.00    397.36 o 
  -2  13  12    16963.59    16667.11    387.72 o 
 -13  14  12      365.71      509.71    136.04 o 
 -10  14  12       35.16      103.64     91.99 o 
  -7  14  12   166053.09   169374.56   2781.58 o 
  -4  14  12       67.55      176.43    130.81 o 
  -1  14  12      131.96      238.64    121.14 o 
 -15  15  12    20203.11    20012.56    780.36 o 
 -12  15  12    36617.70    36986.77    971.47 o 
  -9  15  12    72151.00    68721.41   1465.14 o 
  -6  15  12    93316.88    94028.48   1857.75 o 
  -3  15  12    49341.07    50559.14    745.74 o 
   0  15  12    42310.62    42298.45   1333.45 o 
 -14  16  12        0.06      414.57    132.55 o 
 -11  16  12     7903.60     7710.25    327.74 o 
  -8  16  12   319846.56   334535.53   6975.08 o 
  -5  16  12    16777.63    17368.71    730.82 o 
  -2  16  12      104.25     1216.57    213.71 o 
 -16  17  12      268.99      310.82    156.38 o 
 -13  17  12     6015.49     5978.13    316.48 o 
 -10  17  12     1191.39     1352.27    180.47 o 
  -7  17  12      777.03      887.08    159.44 o 
  -4  17  12     9621.11     9521.43    435.82 o 
  -1  17  12     1580.61     2094.13    253.32 o 
 -15  18  12     3706.53     4087.19    291.96 o 
 -12  18  12    17532.70    17487.77    527.04 o 
  -9  18  12     6593.57     7186.35    337.00 o 
  -6  18  12    51139.04    50632.40   1167.37 o 
  -3  18  12     6748.15     6762.47    375.55 o 
 -14  19  12    37290.58    37234.22    785.80 o 
 -11  19  12        7.15      -22.59    118.72 o 
  -8  19  12      147.25      617.96    179.86 o 
  -5  19  12    24881.24    24345.12    746.96 o 
 -10  20  12      243.44      270.12    191.09 o 
  -2   3  13     3903.39     3595.55    115.26 o 
  -1   4  13    62481.51    62719.87    682.53 o 
  -3   5  13   197656.11   200853.97   2632.12 o 
  -5   6  13   356214.22   352557.78   4995.99 o 
  -2   6  13   127502.11   130519.23   1274.51 o 
  -4   7  13   126417.91   124122.09    956.31 o 
  -1   7  13   164135.03   167423.41   1755.15 o 
  -6   8  13    55388.21    54379.92   1014.54 o 
  -3   8  13     6654.91     6540.92    182.03 o 
  -8   9  13    21594.42    20527.88    416.85 o 
  -5   9  13    10209.91    10455.47    270.52 o 
  -2   9  13    47443.37    47850.72    575.60 o 
  -7  10  13    29810.42    30076.66    642.31 o 
  -4  10  13    30581.82    29686.72    588.15 o 
  -1  10  13   271800.22   281376.47   2588.15 o 
  -9  11  13   221554.63   224126.55   3741.95 o 
  -6  11  13    18594.05    17559.95    366.64 o 
  -3  11  13   195352.55   203398.36   2443.03 o 
 -11  12  13     6304.52     6473.98    284.06 o 
  -8  12  13    13041.47    13199.81    473.56 o 
  -5  12  13     6612.99     6625.28    234.09 o 
  -2  12  13   155140.83   163175.69   1485.41 o 
 -10  13  13    47335.40    47188.89    833.00 o 
  -7  13  13    14796.63    14804.58    475.97 o 
  -4  13  13    13340.03    13089.96    306.62 o 
  -1  13  13    27359.08    27635.52    531.90 o 
 -12  14  13   408089.63   415641.50   5329.79 o 
  -9  14  13    15288.76    14849.21    524.75 o 
  -6  14  13     1652.79     1902.36    171.14 o 
  -3  14  13    51097.37    53095.64    695.71 o 
 -14  15  13    16827.99    15956.13    458.70 o 
 -11  15  13   153581.38   154985.34   4318.22 o 
  -8  15  13   153968.69   153500.13   3207.13 o 
  -5  15  13     4677.91     4758.23    289.35 o 
  -2  15  13    19686.05    19337.23    519.67 o 
 -13  16  13     6350.98     6354.19    335.12 o 
 -10  16  13    32581.21    31667.75    936.50 o 
  -7  16  13     8137.41     8010.14    327.28 o 
  -4  16  13     2158.96     2005.21    213.04 o 
  -1  16  13    11270.20    11544.26    476.66 o 
 -15  17  13      202.22      641.35    165.55 o 
 -12  17  13      409.34      563.88    148.49 o 
  -9  17  13    23172.82    22589.77    568.65 o 
  -6  17  13       49.94       77.98    134.81 o 
  -3  17  13     1126.87     1113.30    208.90 o 
 -14  18  13      173.21      265.67    137.98 o 
 -11  18  13    16800.53    16389.72    496.08 o 
  -8  18  13     6402.17     7927.23    382.13 o 
  -5  18  13      457.04      648.02    208.44 o 
 -13  19  13     8077.40     8255.68    375.74 o 
 -10  19  13      424.94      378.14    142.53 o 
  -7  19  13    12836.50    11554.93    531.50 o 
   0   1  14   332884.34   355674.72   6319.37 o 
  -2   2  14    27073.70    28511.11    459.11 o 
  -1   3  14   241076.98   246418.05   3462.16 o 
  -3   4  14   212979.17   214075.44   3123.80 o 
   0   4  14    18175.89    17643.30    350.22 o 
  -5   5  14  1326869.63  1289289.63  40644.16 o 
  -2   5  14     1764.87     1768.51    101.51 o 
  -4   6  14   157652.80   156163.67   1735.35 o 
  -1   6  14     9009.06     9563.03    198.85 o 
  -6   7  14    85661.19    85463.36    842.77 o 
  -3   7  14   121397.54   122950.15   1438.59 o 
   0   7  14   108783.37   114335.41   1359.09 o 
  -8   8  14   151012.77   153525.64   2896.05 o 
  -5   8  14    23849.88    22659.75    488.71 o 
  -2   8  14     2898.34     3279.12    145.81 o 
  -7   9  14     2049.82     2179.66    173.27 o 
  -4   9  14      425.94      570.85     93.94 o 
  -1   9  14    21009.20    20622.69    330.27 o 
  -9  10  14    39719.92    38511.02    596.07 o 
  -6  10  14    15076.90    14950.02    340.93 o 
  -3  10  14   231952.00   240348.97   2353.91 o 
   0  10  14   150168.44   156956.50   1317.12 o 
 -11  11  14    16402.46    15993.80    581.69 o 
  -8  11  14     2844.81     2902.05    207.99 o 
  -5  11  14     3415.99     3387.23    184.60 o 
  -2  11  14   222861.28   233288.59   2481.26 o 
 -10  12  14     3280.34     3570.93    228.90 o 
  -7  12  14    18844.54    18407.30    425.92 o 
  -4  12  14     6766.45     6572.84    253.45 o 
  -1  12  14      569.76      826.55    130.37 o 
 -12  13  14    12962.98    11802.63    382.29 o 
  -9  13  14     2653.87     2958.16    217.78 o 
  -6  13  14    14859.65    14389.08    431.46 o 
  -3  13  14      248.13      520.22    113.88 o 
   0  13  14    90991.55    91506.48   1628.09 o 
 -14  14  14      215.76      390.50    189.33 o 
 -11  14  14    59200.77    59078.21   1390.22 o 
  -8  14  14    47085.84    47257.79    977.47 o 
  -5  14  14    14592.69    14914.41    437.74 o 
  -2  14  14     1426.20     1947.56    221.79 o 
 -13  15  14   141699.53   145682.48   2058.03 o 
 -10  15  14      706.64      706.69    140.13 o 
  -7  15  14   147759.59   155155.56   3186.98 o 
  -4  15  14    14939.01    14982.27    425.73 o 
  -1  15  14    22455.85    21416.38    609.49 o 
 -15  16  14     8849.42     8138.33    365.02 o 
 -12  16  14    62022.49    60678.23   1585.39 o 
  -9  16  14    60275.09    60327.28   1559.65 o 
  -6  16  14    26120.09    26469.94    647.87 o 
  -3  16  14    13310.38    12276.67    473.58 o 
   0  16  14     1386.86     1385.07    351.58 o 
 -14  17  14    10467.94    10158.96    394.97 o 
 -11  17  14    23335.38    23768.58    704.72 o 
  -8  17  14    11325.62    10967.27    385.56 o 
  -5  17  14    41592.97    42791.32   1039.36 o 
  -2  17  14     7292.83     8768.55    449.21 o 
 -13  18  14       66.64      271.68    141.38 o 
 -10  18  14    36837.19    37999.03    712.46 o 
  -7  18  14      400.85      756.44    192.29 o 
  -4  18  14     3511.81     3815.19    359.03 o 
 -12  19  14      282.09      227.21    157.50 o 
  -9  19  14     1193.15     1256.79    228.79 o 
  -1   2  15     2748.42     3107.71    123.91 o 
  -2   4  15    41364.57    40539.85    721.70 o 
  -4   5  15   164350.84   165857.55   2661.65 o 
  -1   5  15    41207.85    41711.44    570.02 o 
  -3   6  15    82086.32    82915.88    806.60 o 
  -5   7  15    49668.13    50187.29    682.80 o 
  -2   7  15    11500.09    10924.84    230.22 o 
  -7   8  15    44133.03    41690.63    770.01 o 
  -4   8  15    66732.50    65527.04    957.96 o 
  -1   8  15    26244.81    25585.49    379.41 o 
  -6   9  15   408107.16   417773.25   3892.79 o 
  -3   9  15   225188.45   234198.23   3271.54 o 
  -8  10  15    92869.95    90640.26   2166.00 o 
  -5  10  15      177.21      216.32     92.03 o 
  -2  10  15    14148.14    14641.68    329.57 o 
 -10  11  15     9949.77     9651.44    326.76 o 
  -7  11  15   241748.33   252887.98   3745.53 o 
  -4  11  15   119024.95   122013.84   1607.69 o 
  -1  11  15    98670.98   103504.34   1109.45 o 
  -9  12  15     4203.34     4972.30    261.27 o 
  -6  12  15     9962.38     9586.92    298.45 o 
  -3  12  15    99566.44   105460.20   1004.77 o 
 -11  13  15   120419.51   121259.68   1937.31 o 
  -8  13  15     1345.40     1346.26    156.47 o 
  -5  13  15     4445.75     4451.16    234.99 o 
  -2  13  15     4874.48     5710.57    249.31 o 
 -13  14  15     6414.00     6048.38    309.99 o 
 -10  14  15    44519.96    42341.13   1172.35 o 
  -7  14  15    58017.51    61097.85    918.64 o 
  -4  14  15      105.84      171.00    118.95 o 
  -1  14  15     1244.82     1098.90    207.15 o 
 -12  15  15    10510.30    10855.11    410.20 o 
  -9  15  15    62869.72    60705.59   1308.51 o 
  -6  15  15    16819.54    16622.04    482.38 o 
  -3  15  15    60878.42    62366.46    993.11 o 
 -14  16  15    89061.11    93229.73   1321.28 o 
 -11  16  15     3640.99     3729.41    265.52 o 
  -8  16  15    81153.28    82241.45   1918.27 o 
  -5  16  15     2416.05     2467.41    246.11 o 
  -2  16  15    96183.70   100489.02   1440.52 o 
 -13  17  15    34465.75    35408.27    701.95 o 
 -10  17  15    17807.35    16572.05    477.02 o 
  -7  17  15    18418.32    17906.66    526.21 o 
  -4  17  15   128543.16   134901.36   3129.60 o 
 -12  18  15    32761.17    31720.31    810.36 o 
  -9  18  15      999.05     1288.26    213.44 o 
  -6  18  15     6910.30     6685.61    450.55 o 
  -1   1  16  1318176.25  1370363.75  47046.14 o 
   0   2  16      259.67      435.96    103.65 o 
  -2   3  16     4093.10     3336.23    152.31 o 
  -4   4  16     8146.11     7770.52    307.91 o 
  -1   4  16    99024.80   100912.30   1630.78 o 
  -3   5  16    56495.02    55304.48    881.06 o 
   0   5  16    15294.24    15515.36    379.99 o 
  -5   6  16    12198.45    12016.74    281.23 o 
  -2   6  16     1936.60     2335.59    141.83 o 
  -7   7  16    39820.46    38018.32    880.76 o 
  -4   7  16     2594.93     2710.76    154.44 o 
  -1   7  16    27487.01    27017.56    469.74 o 
  -6   8  16      821.30     1054.94    130.44 o 
  -3   8  16    14993.03    15002.14    324.23 o 
   0   8  16    36472.43    35358.04    683.64 o 
  -8   9  16     8527.89     8597.16    466.11 o 
  -5   9  16   140078.03   144104.72   1824.96 o 
  -2   9  16    64488.25    64988.96    918.74 o 
 -10  10  16    52623.22    52872.65   1504.84 o 
  -7  10  16   189231.52   192292.94   3650.78 o 
  -4  10  16   354638.34   370294.78   5078.84 o 
  -1  10  16     4866.06     5256.72    225.25 o 
  -9  11  16    27471.27    25496.20    517.29 o 
  -6  11  16    83791.56    83479.66   1648.58 o 
  -3  11  16    88464.17    93067.99   1248.76 o 
   0  11  16    68204.90    69924.38   1171.78 o 
 -11  12  16    26136.22    24714.25    533.91 o 
  -8  12  16        0.65       25.15     92.32 o 
  -5  12  16     2057.63     2471.99    189.18 o 
  -2  12  16      482.83      580.93    128.96 o 
 -13  13  16       78.85      104.09    157.96 o 
 -10  13  16    11376.69    10913.02    369.51 o 
  -7  13  16    15615.04    16627.94    431.02 o 
  -4  13  16    42433.66    43228.53    635.24 o 
  -1  13  16    19892.92    21087.32    524.65 o 
 -12  14  16    25860.69    26776.77    581.61 o 
  -9  14  16    16052.09    15311.90    521.07 o 
  -6  14  16     5551.21     5978.89    295.23 o 
  -3  14  16     9507.54    10640.15    372.76 o 
   0  14  16    21180.13    20658.70    852.60 o 
 -14  15  16     4205.53     4404.81    294.15 o 
 -11  15  16     6674.23     6644.02    305.48 o 
  -8  15  16    24991.10    25961.49    574.93 o 
  -5  15  16    49337.86    49255.73   1043.77 o 
  -2  15  16    68708.79    70345.27   1188.79 o 
 -13  16  16   132172.25   133959.84   2957.45 o 
 -10  16  16    28787.59    27306.59    709.77 o 
  -7  16  16      841.89     1078.69    187.64 o 
  -4  16  16    25020.45    26460.61    752.91 o 
  -1  16  16     3367.38     3172.87    341.18 o 
 -12  17  16     8784.78     8666.86    381.35 o 
  -9  17  16     8333.86     7824.05    386.16 o 
  -6  17  16    11215.83    10619.46    621.46 o 
  -3  17  16    68169.45    73450.03   1605.49 o 
 -11  18  16     2458.85     2949.01    260.51 o 
  -8  18  16     3414.98     4137.36    317.73 o 
  -1   3  17    14535.23    15049.47    287.49 o 
  -3   4  17     8847.38     9111.79    279.67 o 
  -2   5  17   114230.34   115895.17   1385.55 o 
  -4   6  17     3916.31     3793.91    176.79 o 
  -1   6  17   101098.95   102444.51   1195.06 o 
  -6   7  17    12547.36    11924.20    307.05 o 
  -3   7  17      308.84      526.01     94.00 o 
  -5   8  17   109162.41   110475.81   1167.50 o 
  -2   8  17    50194.64    50207.32    581.24 o 
  -7   9  17   139282.16   136042.38   2207.41 o 
  -4   9  17    74694.81    74439.65    828.70 o 
  -1   9  17    12229.22    12626.65    333.58 o 
  -9  10  17    60426.01    58985.86    777.22 o 
  -6  10  17   173135.41   182266.98   2547.63 o 
  -3  10  17   229284.34   243327.17   2241.74 o 
  -8  11  17      233.32      278.32    113.87 o 
  -5  11  17    51251.84    51134.07    837.01 o 
  -2  11  17     3488.28     3546.26    218.07 o 
 -10  12  17   115764.09   115241.78   1209.05 o 
  -7  12  17    51992.36    53386.12   1246.41 o 
  -4  12  17    56897.11    59935.94    856.98 o 
  -1  12  17     4981.38     5687.25    302.51 o 
 -12  13  17       81.61      316.45    123.07 o 
  -9  13  17     1835.42     1932.14    202.92 o 
  -6  13  17     6759.59     6773.48    304.46 o 
  -3  13  17    18675.26    19916.85    450.20 o 
 -11  14  17     3002.14     3299.71    252.54 o 
  -8  14  17     5019.41     5454.08    270.22 o 
  -5  14  17     3672.09     3813.85    255.96 o 
  -2  14  17    21913.46    21488.45    603.48 o 
 -13  15  17    84179.30    84450.39   1065.69 o 
 -10  15  17     6323.11     5970.92    294.78 o 
  -7  15  17    65219.10    64959.26   1948.26 o 
  -4  15  17       34.23      319.89    235.19 o 
  -1  15  17    16130.44    17163.70    631.98 o 
 -12  16  17    63199.80    63789.86   1576.89 o 
  -9  16  17     9982.53    10053.93    414.40 o 
  -6  16  17     7307.03     7038.77    367.44 o 
  -3  16  17    85179.07    88462.04   1535.64 o 
 -11  17  17     1467.94     1680.70    216.37 o 
  -8  17  17    18895.28    18819.92    559.89 o 
  -5  17  17     2176.07     2055.22    299.22 o 
   0   0  18   450854.34   492403.75  23842.30 o 
  -1   2  18       15.42      291.47    109.15 o 
  -3   3  18   154116.08   158538.64   3416.46 o 
   0   3  18    53884.83    54229.16   1305.65 o 
  -2   4  18    23907.37    23837.10    497.70 o 
  -4   5  18    37652.91    36936.23    641.59 o 
  -1   5  18   382461.28   397919.59   5898.22 o 
  -6   6  18    73289.46    70844.80   1280.52 o 
  -3   6  18     1499.79     1963.76    158.70 o 
   0   6  18   320905.91   321148.75   6127.63 o 
  -5   7  18    57594.95    59317.89    625.97 o 
  -2   7  18    95295.84    93833.37   1100.34 o 
  -7   8  18    11179.08    10886.21    331.38 o 
  -4   8  18      698.85      976.37    133.85 o 
  -1   8  18    20406.79    21122.43    419.68 o 
  -9   9  18    53557.46    53460.09   1046.55 o 
  -6   9  18    31478.80    30217.36    540.76 o 
  -3   9  18    13736.36    12699.11    340.24 o 
   0   9  18    73723.56    77045.55   1456.97 o 
  -8  10  18   149525.53   156509.97   1913.21 o 
  -5  10  18    55875.39    55396.12   1069.25 o 
  -2  10  18    12409.81    11992.95    360.07 o 
 -10  11  18    25428.92    25088.85    543.21 o 
  -7  11  18    54001.31    57915.10    841.94 o 
  -4  11  18      121.71      136.26    100.20 o 
  -1  11  18    31323.87    32824.18    699.15 o 
 -12  12  18    10103.63    10149.36    523.92 o 
  -9  12  18    10476.17    10305.80    362.16 o 
  -6  12  18    32246.31    31244.95    590.80 o 
  -3  12  18     4613.86     5715.30    286.16 o 
   0  12  18    23074.25    24435.30    879.77 o 
 -11  13  18     2110.17     1825.27    205.68 o 
  -8  13  18    21393.09    19476.03    452.22 o 
  -5  13  18    46261.35    45246.24    858.30 o 
  -2  13  18     6690.26     7428.71    345.31 o 
 -13  14  18     2802.36     3187.11    265.23 o 
 -10  14  18    44917.99    46146.63    825.17 o 
  -7  14  18    24239.05    25589.86    610.45 o 
  -4  14  18       28.10      121.07    145.30 o 
  -1  14  18    26838.21    28667.85    883.95 o 
 -12  15  18    10031.14    10201.97    397.75 o 
  -9  15  18      356.30      326.20    139.62 o 
  -6  15  18     8245.61     8623.51    386.23 o 
  -3  15  18   207940.94   223198.34   3219.83 o 
 -11  16  18    28512.29    28500.67   1020.28 o 
  -8  16  18    72470.37    75099.35   2309.25 o 
  -5  16  18      257.11      312.27    160.45 o 
 -10  17  18     6302.72     5947.54    393.38 o 
  -7  17  18     2314.32     1840.25    284.07 o 
  -2   3  19     3340.75     3460.18    171.03 o 
  -1   4  19    96934.90    96580.55   1780.71 o 
  -3   5  19       28.96       66.00     80.55 o 
  -5   6  19    41046.33    40928.65    706.52 o 
  -2   6  19   187854.53   191967.95   2775.38 o 
  -4   7  19    10786.21     9646.86    292.70 o 
  -1   7  19    47492.52    46346.23    664.83 o 
  -6   8  19     3247.93     3373.30    202.26 o 
  -3   8  19     8067.59     7405.56    250.71 o 
  -8   9  19    38582.49    37607.39    829.53 o 
  -5   9  19     8455.91     7988.50    307.83 o 
  -2   9  19       98.97      170.93    113.79 o 
  -7  10  19     4126.03     4153.65    268.47 o 
  -4  10  19    63249.17    65097.85    767.41 o 
  -1  10  19    35279.16    35461.50    666.65 o 
  -9  11  19   396424.09   405541.34   5962.74 o 
  -6  11  19     3886.47     3448.11    236.89 o 
  -3  11  19     5625.73     5243.87    276.40 o 
 -11  12  19    14935.31    14938.39    444.41 o 
  -8  12  19    73926.34    73427.80   1616.71 o 
  -5  12  19     6834.16     5751.93    292.58 o 
  -2  12  19     1863.51     2533.38    261.55 o 
 -10  13  19    26776.25    25010.72    564.70 o 
  -7  13  19     8908.30     9398.89    459.09 o 
  -4  13  19     3376.67     3409.32    268.06 o 
  -1  13  19    90697.84    95899.11   1254.89 o 
 -12  14  19    19992.81    20412.54    538.22 o 
  -9  14  19      580.24      740.96    158.65 o 
  -6  14  19    93306.42    96284.29   2028.35 o 
  -3  14  19   191179.64   205348.38   2237.34 o 
 -11  15  19     3716.74     3981.18    265.15 o 
  -8  15  19    42285.42    44338.94   1115.59 o 
  -5  15  19       53.16       85.95    149.69 o 
  -2  15  19    43144.07    46280.68   1143.46 o 
 -10  16  19     2078.11     2336.84    264.45 o 
  -7  16  19    76841.97    81923.80   1607.39 o 
   0   1  20    75129.74    74732.16   2451.49 o 
  -2   2  20   117959.38   119509.28   3122.75 o 
  -1   3  20    81664.27    83424.02   1872.04 o 
  -3   4  20    35454.89    34578.62   1032.70 o 
   0   4  20   298034.53   291274.28   9155.75 o 
  -5   5  20   194341.02   204957.36   4856.45 o 
  -2   5  20    93533.13    92172.48   1588.87 o 
  -4   6  20    24859.66    26627.78    472.58 o 
  -1   6  20   224575.14   221464.41   3258.59 o 
  -6   7  20       72.97      619.71    160.31 o 
  -3   7  20    11970.69    11222.85    323.39 o 
   0   7  20      789.12     1275.41    233.37 o 
  -8   8  20     5149.61     3673.44    330.75 o 
  -5   8  20    54037.61    51535.44    723.61 o 
  -2   8  20     2675.90     3921.85    238.46 o 
  -7   9  20     4035.90     3829.87    238.67 o 
  -4   9  20    41308.04    41241.46    897.52 o 
  -1   9  20     5133.79     6137.42    312.82 o 
  -9  10  20    36134.78    36641.31    651.07 o 
  -6  10  20     8445.26     7852.02    347.58 o 
  -3  10  20      550.42      624.18    147.04 o 
   0  10  20    16240.25    16334.71   1056.16 o 
 -11  11  20    17879.01    18042.28    692.97 o 
  -8  11  20    13710.03    13595.02    452.03 o 
  -5  11  20    50833.08    51391.43    802.45 o 
  -2  11  20    30712.48    31421.59    654.13 o 
 -10  12  20     8605.36     8484.96    352.62 o 
  -7  12  20    55885.44    54065.35   1086.04 o 
  -4  12  20    21057.78    21388.03    508.82 o 
  -1  12  20    15292.13    15605.30    524.17 o 
 -12  13  20     1421.96     1083.18    186.28 o 
  -9  13  20     3040.76     3242.56    254.51 o 
  -6  13  20     4547.90     4731.47    289.28 o 
  -3  13  20     4419.74     5328.43    355.86 o 
   0  13  20     2779.58     2772.00    415.10 o 
 -11  14  20     8121.75     7294.14    357.68 o 
  -8  14  20    29722.85    28365.76    619.68 o 
  -5  14  20     4018.01     4569.00    313.15 o 
  -2  14  20    34285.01    35915.16    892.76 o 
 -10  15  20     2201.78     2597.67    252.37 o 
  -7  15  20   271780.34   286925.00   4481.96 o 
  -4  15  20     3799.92     4041.10    411.70 o 
  -1   2  21      401.49      582.11    116.97 o 
  -2   4  21    10527.09    10044.50    322.88 o 
  -4   5  21    83074.59    83322.90   1355.53 o 
  -1   5  21    34173.54    32664.15    657.58 o 
  -3   6  21    21162.46    20996.12    464.47 o 
  -5   7  21    91991.75    93384.83   1468.76 o 
  -2   7  21    50154.18    48658.36    987.65 o 
  -7   8  21    11320.37    11286.10    359.86 o 
  -4   8  21     9779.76     9331.03    358.18 o 
  -1   8  21    30501.23    30113.58    575.79 o 
  -6   9  21    19121.34    18130.02    497.00 o 
  -3   9  21     5803.44     5619.23    309.66 o 
  -8  10  21    58646.25    58956.40    902.47 o 
  -5  10  21       11.28      148.89    112.13 o 
  -2  10  21   128581.20   135644.03   1506.88 o 
 -10  11  21    49238.38    50562.72    851.38 o 
  -7  11  21      920.95     1032.78    180.05 o 
  -4  11  21    17087.70    17788.79    509.81 o 
  -1  11  21    95219.01   101861.15   1297.37 o 
  -9  12  21    29258.90    29943.77    678.21 o 
  -6  12  21     3897.60     3613.86    262.37 o 
  -3  12  21   169717.69   184755.47   2786.27 o 
 -11  13  21   106431.08   106553.46   1201.06 o 
  -8  13  21    13503.64    14248.63    449.21 o 
  -5  13  21    14133.44    14352.23    520.12 o 
  -2  13  21    10122.12     9039.88    430.87 o 
 -10  14  21    60183.61    58489.27   1452.15 o 
  -7  14  21    14394.47    15108.66    681.97 o 
  -4  14  21     9292.36     8563.37    475.51 o 
  -9  15  21    28282.59    30107.95    941.94 o 
  -6  15  21        0.90     -183.93    183.93 o 
  -1   1  22    33621.86    28207.92    906.02 o 
   0   2  22    73706.72    72294.09   1435.84 o 
  -2   3  22     9040.79     9903.29    356.70 o 
  -4   4  22   404390.88   403667.91  13472.32 o 
  -1   4  22    47173.41    45923.86    951.62 o 
  -3   5  22    31301.15    30418.93    741.55 o 
   0   5  22      566.55     1000.98    222.37 o 
  -5   6  22   269254.47   276749.06   3708.65 o 
  -2   6  22     3006.28     2429.54    205.14 o 
  -7   7  22     1976.94     1829.44    264.53 o 
  -4   7  22     1662.98     1992.80    211.79 o 
  -1   7  22    64819.96    58549.09    800.70 o 
  -6   8  22        4.86      141.36    129.34 o 
  -3   8  22    28011.08    25498.87    581.23 o 
   0   8  22    25051.17    23073.95    740.20 o 
  -8   9  22    23012.51    24192.98    589.86 o 
  -5   9  22     1304.77     1971.05    233.75 o 
  -2   9  22    13932.60    15067.17    466.36 o 
 -10  10  22    35988.07    35564.11    952.61 o 
  -7  10  22     3000.53     2726.12    253.08 o 
  -4  10  22    17231.77    17131.99    498.79 o 
  -1  10  22   133123.80   143632.83   1543.93 o 
  -9  11  22      576.21      555.08    159.38 o 
  -6  11  22     3238.64     3580.28    275.21 o 
  -3  11  22    84395.97    86024.74   1369.24 o 
   0  11  22    16725.44    17591.44    811.32 o 
 -11  12  22     4665.04     4716.72    307.19 o 
  -8  12  22    14264.83    15213.55    460.23 o 
  -5  12  22     7358.32     7765.32    413.75 o 
  -2  12  22    13837.32    13828.10    519.50 o 
 -10  13  22       29.30      226.31    149.71 o 
  -7  13  22     3687.28     4253.32    286.79 o 
  -4  13  22     9212.24    10258.80    454.82 o 
  -9  14  22       13.98        4.89    169.32 o 
  -6  14  22     6415.37     5187.74    407.42 o 
  -1   3  23        0.19       82.21    114.96 o 
  -3   4  23    55023.17    50221.94    851.89 o 
  -2   5  23       46.65      110.58    109.69 o 
  -4   6  23   129499.71   126886.84   2227.77 o 
  -1   6  23    14371.23    16502.40    444.97 o 
  -6   7  23     1947.13     2207.13    221.56 o 
  -3   7  23    22907.58    20717.01    531.13 o 
  -5   8  23     5710.97     6470.11    363.39 o 
  -2   8  23    23435.52    20708.34    542.34 o 
  -7   9  23    82408.11    82104.67   1078.25 o 
  -4   9  23    19642.67    16829.25    532.84 o 
  -1   9  23      896.58     1407.04    208.12 o 
  -9  10  23     2931.20     3024.03    274.54 o 
  -6  10  23   141623.13   150903.11   2221.53 o 
  -3  10  23    43701.41    43502.62    801.37 o 
  -8  11  23    20946.74    20027.21    569.57 o 
  -5  11  23    12768.95    11201.05    531.13 o 
  -2  11  23   109627.81   115318.43   1427.25 o 
 -10  12  23     4117.55     4715.49    336.98 o 
  -7  12  23     7156.88     6244.01    392.99 o 
  -4  12  23       80.07       37.82    154.73 o 
  -1  12  23     9190.66     9506.93   1290.01 o 
  -9  13  23     6783.19     5942.81    453.78 o 
  -6  13  23    16622.71    16372.39    634.58 o 
   0   0  24  1008049.81   965607.88   9793.00 o 
  -1   2  24    41401.04    42832.85    845.15 o 
  -3   3  24     2066.70     1853.02    335.81 o 
   0   3  24    43335.60    37574.00   1098.61 o 
  -2   4  24    41140.71    36555.58    771.04 o 
  -4   5  24     6912.96     5438.26    346.85 o 
  -1   5  24     3038.55     2818.28    230.23 o 
  -6   6  24     9670.34     7422.17   1339.02 o 
  -3   6  24    25756.45    25220.34    594.09 o 
   0   6  24    10089.37     8522.98    488.58 o 
  -5   7  24      465.83     1827.25    236.36 o 
  -2   7  24     6412.56     6749.05    317.08 o 
  -7   8  24    15535.64    18545.74    586.84 o 
  -4   8  24      345.54      202.04    135.72 o 
  -1   8  24    13783.90    13282.81    452.97 o 
  -9   9  24    19033.93    20538.81   1138.62 o 
  -6   9  24    36767.25    32103.03    922.69 o 
  -3   9  24    76951.32    76751.41   1370.10 o 
   0   9  24       17.58       80.16    218.38 o 
  -8  10  24    21130.28    20422.77    578.31 o 
  -5  10  24   163542.05   168589.17   1922.96 o 
  -2  10  24    57582.43    57652.01    939.13 o 
 -10  11  24    12412.68    11531.63    670.73 o 
  -7  11  24    50829.61    53631.72   1003.91 o 
  -4  11  24    61213.54    65691.79   1149.81 o 
  -1  11  24     1888.67     2334.42    474.67 o 
  -6  12  24     2145.64     1899.45    273.91 o 
  -2   3  25      715.15      766.33    182.15 o 
  -1   4  25    32889.73    30873.51    732.28 o 
  -3   5  25     3375.01     3250.20    299.47 o 
  -5   6  25    18577.43    17016.49    619.35 o 
  -2   6  25    62772.14    60351.45   1038.82 o 
  -4   7  25      624.82      371.96    163.82 o 
  -1   7  25     8169.26     7653.90    344.98 o 
  -6   8  25    58001.25    58599.17   1451.16 o 
  -3   8  25    22180.69    22923.21    639.44 o 
  -8   9  25     5553.67     5885.55    395.48 o 
  -5   9  25    35158.62    35466.36    926.78 o 
  -2   9  25    70232.58    74071.16   1088.60 o 
  -7  10  25   108297.85   111201.09   1771.98 o 
  -4  10  25   131587.77   138646.19   2626.95 o 
  -1  10  25      506.63      834.51    365.02 o 
  -6  11  25    19633.16    19021.88   1509.13 o 
   0   1  26   110359.80   109052.13   1954.23 o 
  -2   2  26     4566.86     2837.32    412.04 o 
  -1   3  26    10313.79     8918.29    426.84 o 
  -3   4  26    44266.57    40297.82    851.33 o 
   0   4  26   118224.88   103897.37   1925.15 o 
  -5   5  26     5565.13     4504.40    492.39 o 
  -2   5  26      999.35      722.37    196.29 o 
  -4   6  26    17613.20    17300.22    643.06 o 
  -1   6  26   179530.08   167783.95   1758.58 o 
  -6   7  26    31496.61    27085.52    916.87 o 
  -3   7  26      623.10      378.76    173.38 o 
   0   7  26       37.85      696.99    243.61 o 
  -8   8  26     1496.84      674.39    346.53 o 
  -5   8  26     3617.41     3377.67    360.03 o 
  -2   8  26     3126.28     1867.85    237.71 o 
  -7   9  26    14605.69    14591.53    692.91 o 
  -4   9  26    12407.55    11855.41    494.51 o 
  -1   2  27     1346.25     1586.46    236.93 o 
  -2   4  27    17752.50    16322.15    572.69 o 
  -4   5  27    10629.66    11026.21    483.24 o 
  -1   5  27    81047.17    76432.49   1203.73 o 
  -3   6  27     8940.34     6936.16    462.85 o 
  -5   7  27     6761.65     7277.87    549.42 o 
  -2   7  27    58791.18    52418.12   1118.23 o 
  -1   1  28    10315.37    13011.94    743.09 o 
   0   2  28    45251.79    47541.91   1364.93 o 
  -2   3  28    42903.02    41835.15    907.83 o 
  -4   4  28    35425.54    34788.47   1183.24 o 
  -1   4  28    25594.56    22936.72    758.56 o 
  -3   5  28    17744.44    18505.61    674.47 o 
                                                 
